# Supplementary material for: Assessment of Tumor Heterogeneity, as Evidenced by Gene Expression Profiles, Pathway Activation, and Gene Copy Number, in Patients with Multifocal Invasive Lobular Breast Tumors
Source: PLoS One. 2016 Apr 14;11(4):e0153411. doi: 10.1371/journal.pone.0153411 (PMC4831790; doi:10.1371/journal.pone.0153411)
Supplement: S1 Table — (XLSX) [file pone.0153411.s005.xlsx]

## Sheet: Sheet1
Gene	FC	pval.unadjusted	pval.adjusted	qval
POLD4	1.58389	1.51079e-06	0.00110288	0.000887289
CREB3L1	4.30324	2.43093e-06	0.00177215	0.000887289
POLE2	2.43179	1.08472e-05	0.00789674	0.00263948
COL5A2	3.92496	1.49759e-05	0.0108875	0.0027331
UBE2T	5.02345	2.03872e-05	0.0148011	0.00279458
PKMYT1	11.6566	2.29692e-05	0.0166526	0.00279458
COL1A1	8.40016	2.95788e-05	0.021415	0.00308464
MAPK9	1.60825	3.68973e-05	0.0266767	0.00336688
COL3A1	4.49696	5.76299e-05	0.0416088	0.00467443
CDKN2B	2.91841	6.62443e-05	0.0477621	0.00483583
ITGB4	0.310547	8.06833e-05	0.058092	0.00500232
KRAS	1.65596	8.84551e-05	0.0635992	0.00500232
AKT1	1.38707	9.96831e-05	0.0715724	0.00500232
TGFB3	2.41061	0.000100698	0.0722008	0.00500232
CACNB2	0.371053	0.000102787	0.0735958	0.00500232
COL5A1	3.36595	0.000157567	0.11266	0.00696611
HIST1H3H	2.75642	0.000162225	0.115828	0.00696611
FZD7	0.384324	0.000172258	0.12282	0.00698603
H3F3A	1.58585	0.000191767	0.136538	0.00710892
SPRY2	0.239725	0.000212819	0.151314	0.00710892
KIT	0.25983	0.000216722	0.153872	0.00710892
E2F1	3.68301	0.000219401	0.155555	0.00710892
GATA3	3.50419	0.000224936	0.159255	0.00710892
FN1	4.36138	0.000236416	0.167146	0.00710892
MAML2	0.455876	0.000243456	0.17188	0.00710892
CACNA1D	3.05276	0.000257627	0.181627	0.00723336
MCM2	4.5567	0.000273836	0.19278	0.0074037
EGFR	0.300807	0.00029282	0.205852	0.00763423
ITGB6	0.477544	0.000336408	0.236158	0.00834677
CCND1	2.28101	0.000343018	0.240456	0.00834677
NTRK2	0.222406	0.000361999	0.253399	0.00852449
RPS6KA5	0.669862	0.000391361	0.273561	0.00892792
COL1A2	3.5833	0.000425578	0.297053	0.00926224
FGFR1	0.522436	0.00043993	0.306631	0.00926224
LIFR	0.294254	0.000446658	0.310874	0.00926224
CDH1	0.283611	0.000456768	0.317454	0.00926224
PLD1	0.467507	0.000484215	0.336045	0.00955342
MET	0.296762	0.000515512	0.35725	0.00990326
TCF7L1	0.430325	0.00055924	0.386994	0.0101006
PDGFRA	0.362192	0.000560112	0.387037	0.0101006
FOXO4	0.652576	0.000567296	0.391434	0.0101006
TGFBR2	0.480747	0.000674869	0.464985	0.0115105
IL20RB	2.99802	0.000678019	0.466477	0.0115105
EZH2	2.18401	0.000725057	0.498114	0.0119308
FUT8	1.626	0.000735463	0.504528	0.0119308
TBL1XR1	1.31981	0.000868606	0.594995	0.0137844
LEF1	4.18872	0.000944825	0.64626	0.0146749
CCND3	0.626526	0.000974856	0.665827	0.0148259
FGF10	0.306452	0.001072	0.731101	0.0158393
RFC4	1.34238	0.00108489	0.738808	0.0158393
ERCC2	1.38077	0.00112495	0.764963	0.0161022
ITGB8	0.382394	0.00118511	0.804686	0.0166371
CREB5	0.407434	0.00121995	0.827126	0.0168031
JAG2	0.672902	0.00127308	0.861875	0.0170725
MAPT	2.32346	0.00131661	0.890028	0.0170725
COL11A1	24.9908	0.0013283	0.896605	0.0170725
FEN1	2.38086	0.00133306	0.898481	0.0170725
PROM1	0.133045	0.00140202	0.943559	0.0174053
PIK3R2	1.67936	0.00140673	0.945323	0.0174053
FIGF	0.0599365	0.00149942	1	0.017962
MMP7	0.168783	0.00151982	1	0.017962
ITGA6	0.683608	0.00152554	1	0.017962
RRAS2	0.562317	0.00165056	1	0.018991
ITGB3	0.352398	0.00166496	1	0.018991
ZBTB16	0.38292	0.00177817	1	0.0199702
CCNB1	1.87303	0.0018194	1	0.0201237
SMAD4	0.768664	0.00185212	1	0.0201799
BMP8A	6.94447	0.00200879	1	0.0215649
INHBA	4.14108	0.00207174	1	0.0219184
CDKN1C	0.570374	0.00215366	1	0.0219608
SIX1	7.93146	0.00215467	1	0.0219608
KLF4	0.409134	0.00216599	1	0.0219608
LAMB3	0.232012	0.00223813	1	0.0222044
CDK6	0.544604	0.00225086	1	0.0222044
COMP	9.23285	0.00235117	1	0.0228848
DNMT3A	1.25677	0.00246745	1	0.0234998
ITGA9	0.539432	0.00247875	1	0.0234998
ARID1A	1.27615	0.00257809	1	0.0239843
HHEX	1.78993	0.0026226	1	0.0239843
AR	1.89415	0.00262842	1	0.0239843
NUMBL	0.601724	0.00288067	1	0.0259616
LFNG	1.57666	0.00299482	1	0.0264147
KITLG	1.4852	0.00303774	1	0.0264147
BRIP1	2.48695	0.0030395	1	0.0264147
PIK3R1	0.594443	0.0031194	1	0.0267676
CREB3L4	2.0741	0.00316962	1	0.0267676
GSK3B	1.162	0.00319011	1	0.0267676
CDC14A	0.495402	0.00331791	1	0.0275236
PDGFD	0.517725	0.00354517	1	0.0290366
CBLC	2.90584	0.00357985	1	0.0290366
MAP3K5	0.554538	0.00376241	1	0.0300344
ABL1	0.737549	0.00378515	1	0.0300344
KAT2B	0.604154	0.00385228	1	0.0302383
SMAD2	0.768116	0.00397189	1	0.0308455
RELN	0.12361	0.00405157	1	0.0311331
ZIC2	5.46764	0.00455098	1	0.0346064
CDKN2A	4.08197	0.00468312	1	0.0352441
PIK3R3	1.53844	0.00474216	1	0.0353242
IL22RA1	0.289954	0.00486242	1	0.0358542
SFRP1	0.152129	0.0050156	1	0.0366139
BRAF	0.775628	0.00520629	1	0.0370611
MYC	0.462562	0.00520698	1	0.0370611
PTPN11	0.780293	0.00522917	1	0.0370611
FLNC	0.310828	0.00565474	1	0.0396919
GAS1	0.474457	0.00608354	1	0.0422951
VHL	1.2258	0.00621476	1	0.0427128
PAX8	2.48092	0.00626064	1	0.0427128
MNAT1	1.30022	0.00634139	1	0.0428631
CCNE2	5.04847	0.00667528	1	0.0446643
TMPRSS2	0.544405	0.00673024	1	0.0446643
PAK3	0.318687	0.00708464	1	0.0465927
PIK3CA	0.80505	0.00736335	1	0.0479933
EFNA5	0.354622	0.00774989	1	0.0500657
IL6R	0.582714	0.00791414	1	0.0506783
HDAC5	0.67341	0.00832484	1	0.0524427
CHEK2	1.55625	0.00833336	1	0.0524427
PPP3CA	0.752894	0.00854372	1	0.053307
ETS2	0.537291	0.00876378	1	0.053853
NFE2L2	0.82267	0.00877878	1	0.053853
FGF2	0.398085	0.00897206	1	0.0543378
PML	0.672645	0.00900668	1	0.0543378
PRLR	1.65756	0.00938831	1	0.0561759
RET	6.13553	0.00980401	1	0.0579423
PLA2G4F	3.6344	0.00984529	1	0.0579423
COL4A3	0.264373	0.00992163	1	0.0579423
SFRP2	1.87303	0.0100414	1	0.0581766
PLCB4	0.538487	0.0101769	1	0.0584969
IRS1	0.635019	0.0105786	1	0.0603309
H2AFX	1.47968	0.011059	1	0.0625496
DUSP4	2.17361	0.0112112	1	0.0625496
PGF	0.615001	0.0113614	1	0.0625496
CASP3	1.27574	0.0113786	1	0.0625496
RASA4	0.639114	0.0114123	1	0.0625496
OSM	4.1891	0.0114817	1	0.0625496
ZAK	0.555669	0.0117423	1	0.0634952
PPP2R1A	1.41922	0.0119093	1	0.0636791
TSPAN7	0.446467	0.0119507	1	0.0636791
MYB	1.85323	0.012308	1	0.0651078
WIF1	0.157025	0.0124179	1	0.0652165
MCM4	1.49328	0.0125494	1	0.065436
INHBB	0.481822	0.0128756	1	0.0666611
SMARCA4	1.22343	0.0130226	1	0.0667231
CACNA2D3	0.280228	0.0130704	1	0.0667231
HIST1H3B	3.20082	0.0133469	1	0.0674204
LEPR	0.366099	0.0133917	1	0.0674204
ASXL1	0.743422	0.0135493	1	0.0677464
CCNB3	4.32456	0.0140664	1	0.0695789
WEE1	0.602239	0.014165	1	0.0695789
LAMC2	0.276	0.0142017	1	0.0695789
EFNA3	2.04082	0.0143343	1	0.0697601
PDGFA	0.589526	0.0146681	1	0.0709122
CNTFR	0.231397	0.0148066	1	0.0711104
RUNX1T1	0.58179	0.0149943	1	0.0715416
ID1	0.486777	0.0155285	1	0.0736089
LAMA3	0.303014	0.0161344	1	0.0759879
MAP3K1	1.38887	0.0163347	1	0.0764381
GRIA3	0.270808	0.0164938	1	0.0766911
BMP6	0.415288	0.0168643	1	0.0768141
SOS2	0.828688	0.0169264	1	0.0768141
CDKN2D	2.28444	0.0169454	1	0.0768141
NGFR	0.245543	0.0169615	1	0.0768141
CASP12	0.385861	0.0171059	1	0.0768141
BAIAP3	3.5909	0.0171517	1	0.0768141
WHSC1	1.31637	0.017617	1	0.0784172
PLAT	0.555284	0.0178897	1	0.0787159
MLLT4	0.746987	0.0180368	1	0.0787159
HDAC6	0.867617	0.0181014	1	0.0787159
PCNA	1.38264	0.0181154	1	0.0787159
SPRY1	0.633251	0.0184701	1	0.0797819
COL6A6	0.224148	0.0188367	1	0.0808869
IL1B	3.5454	0.0194563	1	0.083059
ITGA2	0.640078	0.019701	1	0.0836149
GATA1	1.98943	0.0200954	1	0.0847958
POLB	1.30858	0.0203424	1	0.0849197
FGF22	2.24719	0.020442	1	0.0849197
CACNG4	2.11929	0.0204738	1	0.0849197
NBN	1.24201	0.0209758	1	0.0865104
ARID2	1.16042	0.0212254	1	0.0868977
EFNA2	2.17451	0.0213078	1	0.0868977
FOXL2	2.32975	0.0215699	1	0.0874779
PRKACG	2.2047	0.0219358	1	0.0884705
BMP2	0.290067	0.0226321	1	0.0907771
AKT3	0.642185	0.0231841	1	0.0924829
FGF12	2.50374	0.0234934	1	0.0929835
CSF1R	2.97772	0.0235643	1	0.0929835
CDK4	1.13611	0.0238952	1	0.0937821
SFN	0.611374	0.0243414	1	0.094013
HNF1A	2.13945	0.0243514	1	0.094013
ENDOG	1.27966	0.0244029	1	0.094013
CACNA1E	2.75128	0.0244691	1	0.094013
EPHA2	0.343663	0.0263777	1	0.100815
THBS4	2.86289	0.0267671	1	0.101481
VEGFA	1.49696	0.0268298	1	0.101481
WNT7B	2.94997	0.0271588	1	0.101887
NOTCH1	0.766833	0.0272165	1	0.101887
CEBPE	1.97503	0.027643	1	0.102956
TRAF7	1.21696	0.0279682	1	0.103638
MPO	2.12751	0.0283556	1	0.104544
CDKN2C	0.665368	0.0287715	1	0.105544
IL22RA2	0.488557	0.029107	1	0.105966
FANCA	2.43933	0.0291768	1	0.105966
FZD3	0.637121	0.0294142	1	0.106299
HIST1H3G	3.22566	0.0297244	1	0.106891
SHC4	0.263433	0.0301221	1	0.10779
STMN1	1.5534	0.0304432	1	0.107829
PLA1A	3.02076	0.0305013	1	0.107829
RAD50	1.14014	0.0305763	1	0.107829
BCOR	1.34691	0.0309344	1	0.108568
RBX1	1.15377	0.0311632	1	0.108848
PTCH1	0.493724	0.0313188	1	0.10887
PPARGC1A	0.402499	0.0320764	1	0.110975
CDC6	3.51026	0.0324468	1	0.111727
IL20RA	0.25965	0.032625	1	0.111813
MAP3K14	0.738874	0.0331856	1	0.11277
PLA2G10	4.27345	0.0332132	1	0.11277
NF1	0.870457	0.0333931	1	0.112856
COL24A1	2.77911	0.0340112	1	0.114086
CACNB3	1.88792	0.0340695	1	0.114086
NCOR1	0.861362	0.0350129	1	0.11671
CCND2	0.771558	0.0352058	1	0.116819
FGF18	3.34996	0.03545	1	0.117097
GRB2	1.25568	0.0362248	1	0.119118
SOCS2	0.567512	0.0368336	1	0.120416
BMP4	0.563889	0.0369497	1	0.120416
ARID1B	0.903207	0.0371219	1	0.12044
DLL3	2.20015	0.0377737	1	0.122012
AMH	3.20743	0.0385193	1	0.123164
PLA2G4C	0.594103	0.0386516	1	0.123164
IL1RAP	0.724584	0.0387476	1	0.123164
CEBPA	1.56715	0.0388052	1	0.123164
IL11	2.28347	0.039258	1	0.123563
CACNA2D2	2.07601	0.0392694	1	0.123563
HES5	2.33536	0.0396207	1	0.124133
FZD2	2.35765	0.0400941	1	0.124667
NPM2	0.629057	0.0401324	1	0.124667
LEFTY1	2.17683	0.0404767	1	0.125203
FGFR2	0.52807	0.0414996	1	0.127826
CBL	0.717465	0.0421297	1	0.129221
CDC25A	2.67756	0.0435568	1	0.13304
ZBTB32	2.22614	0.043781	1	0.133167
RELA	0.770063	0.044811	1	0.135734
AXIN2	0.771459	0.0456474	1	0.137584
NFKB1	0.824057	0.0458995	1	0.137584
IDH2	1.42353	0.045987	1	0.137584
APC	0.834455	0.0471425	1	0.139737
TP53	0.822242	0.0472097	1	0.139737
BAX	1.19438	0.0473198	1	0.139737
TSLP	0.415763	0.0474723	1	0.139737
DTX4	0.674319	0.0479079	1	0.140453
HDAC4	0.776586	0.0485054	1	0.141636
GTF2H3	1.18019	0.049236	1	0.143014
C19orf40	1.83264	0.0496802	1	0.143014
COL4A6	0.325123	0.0499696	1	0.143014
FGFR3	2.41508	0.0502649	1	0.143014
PRKAR1B	0.607747	0.0502854	1	0.143014
CIC	0.81378	0.0503146	1	0.143014
FANCB	2.09148	0.050461	1	0.143014
FGF7	0.52396	0.0505446	1	0.143014
WT1	2.67074	0.0518754	1	0.146137
MMP3	3.95447	0.0521606	1	0.146137
NGF	0.393321	0.0524024	1	0.146137
PLAU	1.63428	0.0524491	1	0.146137
TTK	1.79428	0.0529652	1	0.14671
LAMC3	0.376865	0.0530569	1	0.14671
POLD1	1.9989	0.0534818	1	0.147327
FGF5	1.74462	0.0538211	1	0.147505
FGF20	2.05692	0.0539506	1	0.147505
IKBKB	1.22442	0.0547385	1	0.149101
RPS27A	0.804778	0.0549985	1	0.149252
DUSP2	0.438367	0.055281	1	0.149463
NASP	0.744031	0.0565287	1	0.152273
TNFRSF10D	0.452326	0.057382	1	0.154003
COL4A4	2.68843	0.0579219	1	0.154883
IL11RA	0.500744	0.0585349	1	0.155951
AXIN1	1.19747	0.0590239	1	0.156201
NFKBIA	0.741621	0.0590568	1	0.156201
ITGA3	0.740609	0.0594417	1	0.156651
THEM4	1.24618	0.0607579	1	0.159385
VEGFC	0.755436	0.0609156	1	0.159385
ARNT2	2.19843	0.0620624	1	0.161805
FANCC	2.10889	0.0630955	1	0.16349
NTRK1	2.20752	0.0632185	1	0.16349
CDC25C	2.63551	0.0633804	1	0.16349
LTBP1	0.62574	0.0647829	1	0.166199
UTY	1.81155	0.0649416	1	0.166199
PBRM1	1.12067	0.0651138	1	0.166199
NF2	0.842597	0.065917	1	0.167221
EFNA1	1.42382	0.0660696	1	0.167221
TET2	1.14686	0.0662011	1	0.167221
PCK1	2.95186	0.0664948	1	0.167384
TNFSF10	0.700061	0.0691441	1	0.173454
PIK3CD	0.667629	0.0693848	1	0.173462
CASP10	2.00977	0.0702259	1	0.174632
ACVR1B	1.20189	0.0705626	1	0.174632
CDC14B	0.758665	0.0705704	1	0.174632
CYLD	0.810685	0.0710566	1	0.175144
PLCG2	0.662667	0.0712573	1	0.175144
RASGRF2	2.60935	0.0718918	1	0.176111
AMER1	0.748913	0.0725255	1	0.177069
CDC25B	0.800859	0.0732626	1	0.178272
TFDP1	1.179	0.0748382	1	0.181501
WHSC1L1	1.12287	0.0769169	1	0.185925
PRKX	0.638492	0.0775047	1	0.186217
STAT3	0.87452	0.0775479	1	0.186217
RASGRP2	0.643802	0.0780034	1	0.186697
CACNA1H	2.1355	0.0795771	1	0.189841
IGFBP3	0.771866	0.0810068	1	0.191615
TNR	2.31101	0.0810674	1	0.191615
RAD51	2.46169	0.0811082	1	0.191615
SPOP	0.567355	0.0826401	1	0.193704
CACNA1G	0.373391	0.0827209	1	0.193704
HPGD	0.553914	0.082991	1	0.193704
MAPK10	2.27443	0.0830538	1	0.193704
MAP2K6	0.606446	0.0837592	1	0.194727
DUSP8	0.809532	0.0868921	1	0.201369
ID4	0.564782	0.0879826	1	0.203251
BAMBI	2.01688	0.088282	1	0.203299
PPP3CB	0.810684	0.0893591	1	0.205133
RAD21	1.15643	0.0899155	1	0.205175
SMAD3	0.822138	0.0901015	1	0.205175
SMAD9	0.688634	0.0902207	1	0.205175
FGF1	0.500094	0.0910401	1	0.206395
HSPA6	1.64061	0.0915655	1	0.206944
RNF43	0.5285	0.0918579	1	0.206964
SHC1	1.11162	0.0928001	1	0.208443
SPRY4	0.767419	0.0934612	1	0.209284
IL6	0.298171	0.0968053	1	0.21611
SOCS3	0.493987	0.0974476	1	0.21688
FAS	0.784098	0.0997192	1	0.221261
CDC7	2.51478	0.102401	1	0.226323
IKBKG	1.16558	0.102621	1	0.226323
CACNA2D4	1.72784	0.10383	1	0.227849
CHAD	2.19603	0.103937	1	0.227849
ACVR2A	0.802824	0.104661	1	0.228311
PTEN	1.13395	0.104773	1	0.228311
TLR4	0.735736	0.105463	1	0.229131
DDB2	0.826255	0.105959	1	0.229526
PPP2R2C	3.01249	0.106476	1	0.229963
THBS1	1.26837	0.106878	1	0.23015
BMPR1B	3.70292	0.107626	1	0.23108
FGF19	1.71166	0.108621	1	0.232533
GNA11	0.866843	0.109293	1	0.233287
IGF1	0.569104	0.110634	1	0.234347
SFRP4	1.81616	0.110735	1	0.234347
SOX17	0.505234	0.110753	1	0.234347
SMC1B	1.71663	0.111291	1	0.234804
MAP3K8	0.689693	0.112947	1	0.237611
TLR2	0.759497	0.115887	1	0.243097
CALML3	0.471856	0.116567	1	0.243822
CUL1	0.909155	0.11783	1	0.24576
FLNA	0.79259	0.118841	1	0.247163
SETD2	0.814019	0.120283	1	0.249451
DLL1	0.642095	0.123084	1	0.254536
AKT2	1.09824	0.126418	1	0.260693
STAT1	1.33586	0.128437	1	0.26411
WNT7A	1.69985	0.129165	1	0.264862
ETV4	0.512279	0.131171	1	0.267798
PRKCB	0.551814	0.131331	1	0.267798
CSF2	1.54993	0.132191	1	0.268801
CDKN1A	0.759767	0.132711	1	0.269109
IL10	2.1405	0.133088	1	0.269124
PIK3R5	1.37603	0.134206	1	0.270381
LAMA1	3.07516	0.134466	1	0.270381
LRP2	0.572878	0.13482	1	0.270381
GDF6	2.09181	0.135991	1	0.271981
PRL	1.63589	0.13715	1	0.273551
TPO	0.397832	0.13795	1	0.274397
SP1	0.903319	0.141255	1	0.280207
IBSP	1.6075	0.141923	1	0.280221
HELLS	1.34898	0.14203	1	0.280221
FANCL	0.893282	0.142974	1	0.281216
PLA2G4E	1.47042	0.143305	1	0.281216
IRAK3	0.715432	0.144321	1	0.28163
DNMT1	1.16116	0.144329	1	0.28163
PAX3	0.440673	0.144673	1	0.28163
BIRC3	0.516696	0.147602	1	0.286567
GNAS	0.816711	0.149556	1	0.28959
CD14	0.664246	0.152823	1	0.294699
MFNG	0.659302	0.153001	1	0.294699
CCNA2	1.45056	0.154563	1	0.296924
FOS	0.53994	0.158629	1	0.303935
BRCA1	1.60661	0.161972	1	0.309528
CCNO	1.75214	0.163258	1	0.31117
DLL4	0.773013	0.16686	1	0.316388
NSD1	1.10003	0.166862	1	0.316388
PDGFRB	1.12168	0.168841	1	0.31931
STAT4	0.659197	0.169531	1	0.319787
PRKCG	1.50915	0.172158	1	0.323906
HHIP	1.54985	0.173381	1	0.324576
PRKCA	0.637919	0.173669	1	0.324576
STK11	1.13092	0.173848	1	0.324576
RPA3	1.61212	0.176706	1	0.32907
RASGRP1	1.90595	0.1782	1	0.331008
MAPK1	0.903919	0.181175	1	0.33568
COL2A1	0.504614	0.18475	1	0.341438
FUBP1	0.902036	0.185985	1	0.342851
KDM5C	0.878907	0.188663	1	0.346912
MAP3K12	1.41005	0.189585	1	0.347359
HSPA1A	1.38721	0.190165	1	0.347359
HOXA9	0.522823	0.190334	1	0.347359
CTNNB1	0.91646	0.191454	1	0.348532
MEN1	1.11469	0.193614	1	0.351013
GZMB	2.20747	0.193778	1	0.351013
POLR2H	1.10071	0.194279	1	0.351048
PAK7	0.579857	0.196845	1	0.354806
IL7R	0.556924	0.198367	1	0.356564
IL23R	1.52873	0.19924	1	0.356564
PRMT8	1.46834	0.199775	1	0.356564
HSPB1	1.33526	0.199876	1	0.356564
GPC4	1.35743	0.200608	1	0.356564
KMT2D	0.90239	0.20075	1	0.356564
MYD88	1.13493	0.201847	1	0.357641
MYCN	1.89024	0.203619	1	0.359118
ATR	0.917788	0.203675	1	0.359118
DUSP6	0.802125	0.204527	1	0.359118
CCNE1	1.61067	0.204972	1	0.359118
RAF1	0.938807	0.20514	1	0.359118
ANGPT1	0.614032	0.20694	1	0.361402
NTF3	0.535313	0.211551	1	0.368572
MSH2	1.08782	0.213084	1	0.370213
PLA2G2A	0.324815	0.213507	1	0.370213
NR4A1	0.571453	0.217649	1	0.376502
PLA2G3	1.64144	0.22075	1	0.380963
PPP3R1	0.93324	0.22197	1	0.381587
FGF16	1.8116	0.222157	1	0.381587
PIM1	0.679555	0.223436	1	0.382884
ATM	0.846582	0.224309	1	0.383479
FGF11	0.614949	0.225905	1	0.385305
MSH6	0.891661	0.226492	1	0.385405
U2AF1	0.87717	0.230431	1	0.391197
PRKAA2	0.509924	0.231645	1	0.392346
PBX1	1.19937	0.237212	1	0.400845
WNT2	1.6169	0.24105	1	0.40639
FLT1	0.853932	0.243315	1	0.407412
MCM7	0.911904	0.243373	1	0.407412
COL11A2	1.65861	0.243772	1	0.407412
SHC3	0.553808	0.243889	1	0.407412
DTX3	1.10177	0.244524	1	0.407541
SOS1	0.921618	0.245394	1	0.40765
WNT10A	0.653885	0.245707	1	0.40765
WNT5B	0.640749	0.246352	1	0.407794
CDKN1B	1.23135	0.248831	1	0.410965
FANCE	0.697001	0.249812	1	0.411653
LIF	0.691869	0.253209	1	0.416313
GLI1	1.61636	0.253857	1	0.416439
DDIT4	1.21982	0.255488	1	0.418176
FZD10	1.60932	0.258671	1	0.422438
APH1B	0.673282	0.259305	1	0.422529
SMC1A	0.899951	0.261462	1	0.424335
IL19	1.39729	0.261576	1	0.424335
ITGA7	0.633208	0.263004	1	0.425214
IL23A	1.57781	0.263283	1	0.425214
HOXA11	1.41677	0.263949	1	0.425348
E2F5	1.19289	0.265835	1	0.427444
ATRX	0.926338	0.267605	1	0.429157
BNIP3	1.12844	0.268076	1	0.429157
SMARCB1	0.851677	0.268719	1	0.429245
PRKAR2B	1.29498	0.272741	1	0.434477
RXRG	1.60779	0.273185	1	0.434477
JAG1	0.892881	0.275056	1	0.436502
RAC3	1.36449	0.278528	1	0.440728
EP300	0.906146	0.279387	1	0.440728
FGF13	0.810602	0.279777	1	0.440728
ACVR1C	2.00769	0.280134	1	0.440728
DAXX	1.1059	0.283346	1	0.443511
TLX1	1.40482	0.283688	1	0.443511
COL4A5	1.30998	0.283725	1	0.443511
MAPK8IP2	1.68743	0.28471	1	0.443571
SKP1	1.07476	0.284979	1	0.443571
CACNA1C	0.815925	0.287528	1	0.446587
IGF1R	0.821895	0.289616	1	0.448874
CALML6	1.58818	0.292334	1	0.452127
JAK3	0.692659	0.293128	1	0.452397
PRKACA	1.08216	0.29409	1	0.452924
NR4A3	0.616836	0.296895	1	0.455476
TCF3	1.12105	0.296995	1	0.455476
HGF	0.820797	0.304231	1	0.465594
HDAC10	1.13404	0.306656	1	0.468323
PPP3CC	0.845158	0.307853	1	0.46917
ID2	1.15519	0.309775	1	0.471116
IFNA17	1.43575	0.312603	1	0.474428
GNAQ	0.874601	0.314148	1	0.475784
CASP8	1.11065	0.319736	1	0.483245
PTTG2	1.19056	0.321317	1	0.484632
LEFTY2	1.70819	0.323565	1	0.487016
CLCF1	0.759162	0.332039	1	0.498742
FZD9	0.724439	0.334716	1	0.50173
TGFB1	1.18286	0.335588	1	0.502007
IL8	0.606579	0.337604	1	0.50399
NTHL1	1.40156	0.33909	1	0.505174
TNFRSF10A	0.78538	0.34275	1	0.509179
CXXC4	1.42448	0.343173	1	0.509179
PLA2G4A	0.696802	0.34389	1	0.509208
FGF21	1.31846	0.357229	1	0.52789
CACNB4	0.68653	0.360887	1	0.530164
TIAM1	1.14878	0.361105	1	0.530164
PPP3R2	1.25672	0.361942	1	0.530164
BAP1	0.906804	0.362052	1	0.530164
CALML5	0.62693	0.3624	1	0.530164
HRAS	1.1708	0.364618	1	0.532342
FGF14	0.653956	0.366995	1	0.534744
IL3RA	0.769159	0.370551	1	0.538849
CASP7	1.07991	0.371303	1	0.538869
TNF	1.54196	0.372454	1	0.539468
JUN	0.802917	0.376368	1	0.543287
FGFR4	1.66465	0.37658	1	0.543287
WNT6	0.804202	0.378647	1	0.544496
DDIT3	0.890566	0.37891	1	0.544496
FGF9	1.51704	0.381491	1	0.546936
PPARG	0.774255	0.382106	1	0.546936
BMP5	0.680715	0.386647	1	0.552353
NRAS	0.92767	0.389883	1	0.555855
CACNG1	1.42603	0.390622	1	0.555855
HDAC1	1.07709	0.393981	1	0.559546
DKK4	1.38584	0.396597	1	0.562166
COL27A1	0.822658	0.404113	1	0.57171
CD40	0.866513	0.405237	1	0.572191
MAPK12	1.46562	0.406621	1	0.572623
CHEK1	1.36672	0.407111	1	0.572623
IRAK2	0.824369	0.409579	1	0.574986
PIK3CB	0.906618	0.411142	1	0.576072
BRCA2	1.31168	0.413857	1	0.578765
ITGB7	0.73615	0.417617	1	0.582907
FANCF	1.10138	0.420119	1	0.584403
FANCG	1.13285	0.420289	1	0.584403
SOX9	0.824471	0.422224	1	0.58567
WNT16	1.34522	0.423044	1	0.58567
RHOA	1.07947	0.423608	1	0.58567
IL15	0.806431	0.424506	1	0.585802
MPL	1.35072	0.427075	1	0.588235
WNT5A	1.28397	0.430838	1	0.592301
LAT	0.853426	0.437527	1	0.600366
FASLG	1.28413	0.44488	1	0.609039
MMP9	1.83602	0.445516	1	0.609039
MAP2K4	0.889654	0.446873	1	0.609752
RAC1	0.952007	0.44927	1	0.611879
IL12A	1.52548	0.45528	1	0.61891
NODAL	1.27981	0.459044	1	0.622866
IL3	0.762439	0.467327	1	0.632929
IL13RA2	1.34683	0.470173	1	0.634736
CDK2	1.07816	0.4704	1	0.634736
PRKACB	1.19798	0.480303	1	0.646903
PPP2CB	1.05251	0.482346	1	0.648457
FGF23	1.25214	0.484356	1	0.649609
GATA2	1.15793	0.484982	1	0.649609
LIG4	1.06867	0.488045	1	0.65023
NKD1	1.27659	0.488357	1	0.65023
NPM1	0.7901	0.48867	1	0.65023
SIN3A	0.9514	0.489083	1	0.65023
RIN1	0.872594	0.489899	1	0.65023
GRIN2B	0.767963	0.491636	1	0.651351
GRIN2A	0.737192	0.494219	1	0.651585
JAK2	0.914742	0.494278	1	0.651585
RB1	1.03585	0.49449	1	0.651585
MLLT3	1.17106	0.498125	1	0.655191
ALK	1.37403	0.500766	1	0.65748
MED12	0.961981	0.505492	1	0.661406
B2M	0.894479	0.505568	1	0.661406
TCL1B	1.12425	0.508247	1	0.663722
GRIN1	1.34841	0.509601	1	0.664302
SRSF2	0.932828	0.518785	1	0.675068
NFATC1	0.834559	0.522124	1	0.678204
HSPA2	0.822198	0.526698	1	0.68293
MAPK8IP1	1.27288	0.532234	1	0.687366
CSF3	1.19968	0.532753	1	0.687366
MLF1	0.909518	0.534815	1	0.687366
CAPN2	1.04929	0.53485	1	0.687366
MDC1	0.959102	0.534911	1	0.687366
SGK2	1.33031	0.538146	1	0.687366
ETV7	1.26059	0.538841	1	0.687366
HSP90B1	0.945205	0.538938	1	0.687366
MDM2	0.930908	0.539041	1	0.687366
JAK1	0.945901	0.539535	1	0.687366
SYK	1.12762	0.541723	1	0.688902
ITGA8	1.3115	0.542628	1	0.688902
IFNG	1.24415	0.543817	1	0.689212
SPP1	1.4072	0.551523	1	0.697181
MLH1	1.03345	0.552173	1	0.697181
PRKDC	1.08039	0.55297	1	0.697181
PLCB1	0.742292	0.56153	1	0.706753
UBB	0.932609	0.56509	1	0.710009
IFNA2	1.25141	0.571127	1	0.715495
HOXA10	1.14095	0.571416	1	0.715495
NOG	0.851614	0.572547	1	0.715684
FGF8	1.06911	0.575306	1	0.717018
CACNG6	1.23452	0.575579	1	0.717018
CREB3L3	1.09413	0.576769	1	0.717277
GADD45B	1.15845	0.579901	1	0.719538
NOTCH2	0.964357	0.580558	1	0.719538
SSX1	0.838182	0.581995	1	0.719598
RAD52	1.06416	0.582579	1	0.719598
XRCC4	1.13434	0.587117	1	0.723035
PDGFC	0.91928	0.587342	1	0.723035
LEP	1.61323	0.590672	1	0.723903
FBXW7	0.9269	0.591104	1	0.723903
IL12RB2	0.777472	0.592301	1	0.723903
LAMA5	0.940527	0.592757	1	0.723903
EYA1	1.31898	0.593006	1	0.723903
BMP7	0.77571	0.594007	1	0.723915
WNT10B	1.29228	0.598888	1	0.728647
CCNA1	0.817747	0.600061	1	0.72886
SIRT4	1.24745	0.604414	1	0.73182
LAMB4	0.859961	0.604503	1	0.73182
PITX2	1.25438	0.606168	1	0.73262
MAP3K13	1.20278	0.625172	1	0.75434
PRKAR2A	0.974648	0.634576	1	0.763325
BIRC7	1.21682	0.63471	1	0.763325
TNN	1.21431	0.641277	1	0.76919
MAPK3	0.973246	0.642378	1	0.76919
PLCE1	0.878485	0.643898	1	0.76919
NOTCH3	1.04321	0.64432	1	0.76919
CAMK2B	1.25111	0.644855	1	0.76919
RASGRF1	1.30042	0.646575	1	0.769287
MTOR	1.03554	0.647044	1	0.769287
TNFAIP3	0.869648	0.648755	1	0.769809
PTPN5	0.844097	0.650116	1	0.769809
PDGFB	1.18005	0.651647	1	0.769809
GNG4	1.18801	0.651702	1	0.769809
WNT11	0.752924	0.661238	1	0.779812
NFKBIZ	0.90372	0.666276	1	0.784486
KDM6A	1.02449	0.667694	1	0.78489
CHUK	0.968593	0.672546	1	0.78817
PHF6	1.10682	0.673216	1	0.78817
EIF4EBP1	1.03842	0.673723	1	0.78817
ERBB2	1.06416	0.680277	1	0.794564
PIK3CG	1.08234	0.683515	1	0.79707
BID	0.962558	0.686432	1	0.799195
CREBBP	1.12066	0.699488	1	0.813099
HMGA2	1.16561	0.703528	1	0.816209
SF3B1	0.978374	0.704399	1	0.816209
MAD2L2	1.03731	0.707955	1	0.818666
SUV39H2	0.959407	0.709811	1	0.818666
MAPK8	0.971159	0.709884	1	0.818666
TSC1	1.01868	0.713906	1	0.821847
IL1R2	0.859452	0.715179	1	0.821847
XPA	1.02441	0.716274	1	0.821847
EGF	0.842915	0.717146	1	0.821847
HDAC11	1.04881	0.728408	1	0.833445
PTPRR	0.823498	0.729914	1	0.833525
DUSP5	0.936385	0.730762	1	0.833525
DTX1	0.926912	0.732441	1	0.834137
PBX3	1.05008	0.734875	1	0.834866
RAC2	1.07735	0.736235	1	0.834866
IL1A	1.14318	0.737362	1	0.834866
IL5RA	1.13751	0.737656	1	0.834866
BCL2	1.04578	0.742775	1	0.839359
SMO	0.922136	0.745928	1	0.841619
WNT4	0.843606	0.750233	1	0.844982
NOS3	0.858871	0.751224	1	0.844982
MAP2K1	1.02377	0.756322	1	0.849408
POLR2D	1.01695	0.759354	1	0.851503
FLT3	1.18158	0.76144	1	0.852533
MAP2K2	0.975526	0.764229	1	0.854345
PPP2R2B	0.878954	0.765987	1	0.855001
IL2RA	0.885523	0.776507	1	0.865117
HMGA1	1.04834	0.77742	1	0.865117
GADD45A	1.06272	0.779393	1	0.865992
STAG2	0.98511	0.783875	1	0.869648
SOST	1.07162	0.787813	1	0.870525
FGF6	0.935512	0.787862	1	0.870525
PAX5	0.862579	0.788243	1	0.870525
IFNA7	1.07448	0.79024	1	0.871189
CSF3R	1.06696	0.791296	1	0.871189
EPO	1.09887	0.792961	1	0.871189
MUTYH	0.910084	0.794667	1	0.871189
DKK1	1.12782	0.795874	1	0.871189
BCL2A1	1.14829	0.796004	1	0.871189
DUSP10	0.939198	0.7981	1	0.872176
FGF17	0.911492	0.801138	1	0.874186
NUPR1	1.02598	0.804365	1	0.876398
SMC3	0.98976	0.805583	1	0.876417
IL13	0.912923	0.810358	1	0.877977
MECOM	1.03205	0.812698	1	0.877977
FOSL1	0.874648	0.812705	1	0.877977
BCL2L1	0.980092	0.812895	1	0.877977
CCR7	0.863157	0.813031	1	0.877977
SHC2	1.03461	0.817864	1	0.881647
RPS6KA6	0.904196	0.818845	1	0.881647
FST	0.936276	0.825826	1	0.887855
PRDM1	0.957437	0.828765	1	0.889703
MCM5	0.975063	0.833649	1	0.89276
FZD8	1.0712	0.834058	1	0.89276
RFC3	0.976134	0.841583	1	0.899496
CD19	0.900778	0.843158	1	0.899861
TNFRSF10C	0.92452	0.84513	1	0.90065
IL12B	1.07613	0.848595	1	0.903024
GLI3	1.02672	0.85159	1	0.904118
SOCS1	0.949002	0.852779	1	0.904118
PLA2G5	1.06101	0.853339	1	0.904118
TSHR	0.943631	0.855512	1	0.905107
H3F3C	0.976385	0.857358	1	0.905601
SKP2	1.0147	0.858461	1	0.905601
GHR	0.967643	0.860739	1	0.906405
CACNA2D1	0.9736	0.862083	1	0.906405
HES1	0.973099	0.862947	1	0.906405
ALKBH2	0.959965	0.866129	1	0.907197
KMT2C	1.00955	0.86667	1	0.907197
WNT2B	1.03906	0.86743	1	0.907197
ALKBH3	0.98491	0.876016	1	0.914866
IL2RB	1.06218	0.878454	1	0.916102
CASP9	0.987786	0.880596	1	0.917026
POLR2J	1.03238	0.890184	1	0.92569
TNFRSF10B	0.96531	0.893402	1	0.927715
DKK2	1.03375	0.898548	1	0.931733
MGMT	0.992848	0.90046	1	0.932391
EPOR	0.966183	0.904869	1	0.935629
TGFB2	1.03356	0.911558	1	0.940408
CRLF2	1.03244	0.912067	1	0.940408
GNG12	1.00895	0.91808	1	0.945273
RUNX1	0.98924	0.921705	1	0.947227
FGF3	0.979537	0.922573	1	0.947227
GADD45G	1.03106	0.925553	1	0.948952
ERCC6	1.0063	0.928748	1	0.950019
GNGT1	1.02307	0.930836	1	0.950019
TNC	0.950399	0.930956	1	0.950019
BDNF	0.973703	0.9318	1	0.950019
FGF4	1.03077	0.934808	1	0.951757
ETV1	1.01661	0.937802	1	0.953476
HDAC2	0.99589	0.943377	1	0.95781
WNT3	1.02815	0.949532	1	0.96272
IDH1	0.990607	0.952933	1	0.964828
SETBP1	0.993079	0.959196	1	0.969824
IL7	0.978766	0.960694	1	0.969902
RASAL1	0.968378	0.963012	1	0.969902
IL24	1.0135	0.963329	1	0.969902
PTCRA	1.00989	0.964588	1	0.969902
BAD	1.00428	0.97305	1	0.976138
IL1R1	1.00616	0.973464	1	0.976138
GNG7	0.986516	0.97489	1	0.976227
CARD11	0.996563	0.991795	1	0.991795
