# Supplementary material for: Assessment of Tumor Heterogeneity, as Evidenced by Gene Expression Profiles, Pathway Activation, and Gene Copy Number, in Patients with Multifocal Invasive Lobular Breast Tumors
Source: PLoS One. 2016 Apr 14;11(4):e0153411. doi: 10.1371/journal.pone.0153411 (PMC4831790; doi:10.1371/journal.pone.0153411)
Supplement: S4 Table — This table shows the results of the heterogeneity linear mixed model analysis. The first column shows the gene name; columns B-D show the estimated standard deviations of the random effects for patient (σP), tumor foci (σF), intra-tumor punch sample (σIT) respectively. Columns E-G shows the estimated percent heterogeneity corresponding to each of these as described in the methods. Column H shows the p-value from the likelihood ratio test of the null hypothesis of no between patient variation, H0: σP = 0. Column I shows p-values adjusted for multiple testing using the Holm method, and column J shows q-values that are estimates of false discovery rate at each p-value cut-off. Columns K to M similarly show p-values and q-values corresponding to the test of the null hypothesis of no within-patient, between foci heterogeneity: H0: σF = 0. (XLSX) [file pone.0153411.s008.xlsx]

## Sheet: Sheet1
Gene	SD.P	SD.F	SD.IT	HET.P	HET.F	HET.IT	pval.P	pval.P.adjusted	qval.P	pval.F	pval.F.adjusted	qval.F
PRKAA2	0.721981	1.85579	0.718823	11.6302	76.8412	11.5287	0.97246	1	0.999931	2.58682e-14	1.88838e-11	1.21569e-11
SETD2	0.652565	0.319287	0.125516	78.3459	18.7556	2.89845	0.0017378	1	0.017378	3.76366e-14	2.74371e-11	1.21569e-11
BMPR1B	1.16185	2.60565	1.03458	14.6573	73.7206	11.6221	0.834346	1	0.999931	4.996e-14	3.63709e-11	1.21569e-11
IL20RA	0.000400119	2.0259	0.845892	3.32162e-06	85.1543	14.8457	0.999831	1	0.999931	2.55018e-13	1.85398e-10	4.65408e-11
PLCB1	1.5899	1.7081	0.714849	42.4381	48.9828	8.57919	0.18425	1	0.313929	3.25184e-13	2.36084e-10	4.74769e-11
NR4A1	0.000465615	1.50068	0.633726	8.1698e-06	84.8657	15.1342	0.999864	1	0.999931	3.9535e-13	2.86629e-10	4.8101e-11
FOS	0.268269	1.4471	0.607214	2.83923	82.6148	14.546	0.999882	1	0.999931	4.92939e-13	3.56888e-10	5.14065e-11
LAMA1	3.62087	1.62614	0.699519	80.7092	16.2785	3.01229	0.000846247	0.566139	0.00983061	8.61422e-13	6.22808e-10	7.86048e-11
SOCS3	0.00015827	1.34421	0.611318	1.14874e-06	82.8621	17.1379	0.999847	1	0.999931	1.15252e-12	8.32121e-10	9.34824e-11
NFKBIZ	0.77187	0.708239	0.321355	49.6215	41.7774	8.60106	0.113397	1	0.227418	5.3294e-12	3.8425e-09	3.89046e-10
KDM5C	0.441777	0.262956	0.126774	69.607	24.661	5.73199	0.00893364	1	0.0401396	3.69205e-11	2.65827e-08	2.39539e-09
NPM1	0.684035	1.05137	0.509124	25.5338	60.3211	14.1451	0.500235	1	0.663948	3.93763e-11	2.83115e-08	2.39539e-09
GADD45A	0.156484	0.683852	0.350259	3.98283	76.0632	19.9539	0.999863	1	0.999931	3.04398e-10	2.18558e-07	1.70931e-08
HOXA9	0.608673	1.44044	0.74474	12.3495	69.1625	18.488	0.925448	1	0.999931	3.5245e-10	2.52706e-07	1.83777e-08
PRKACB	0.951439	0.647852	0.341141	62.8058	29.1198	8.07433	0.00891043	1	0.0401396	4.72629e-10	3.38402e-07	2.30013e-08
NTHL1	0.550329	1.09414	0.57986	16.4936	65.1951	18.3112	0.721574	1	0.891284	5.66271e-10	4.04884e-07	2.58361e-08
ASXL1	0.424503	0.279679	0.148425	64.2542	27.8907	7.85511	0.0195278	1	0.0666134	7.08098e-10	5.05582e-07	3.04066e-08
LAMB3	1.38557	1.31665	0.70999	46.1773	41.6979	12.1248	0.110244	1	0.22355	1.04712e-09	7.46598e-07	4.24666e-08
TCF3	0.314848	0.312565	0.169386	43.9564	43.3211	12.7225	0.173058	1	0.30223	1.35753e-09	9.66565e-07	5.21579e-08
MAP3K8	0.221363	0.730219	0.399035	6.60889	71.9158	21.4754	0.999873	1	0.999931	1.49537e-09	1.06321e-06	5.30215e-08
PIM1	0.169853	0.991621	0.539913	2.21299	75.4266	22.3604	0.999857	1	0.999931	1.52528e-09	1.08295e-06	5.30215e-08
ATRX	0.31568	0.176554	0.0969918	71.0633	22.2283	6.70843	0.00600539	1	0.0330756	1.9239e-09	1.36405e-06	6.38385e-08
PPP2R1A	0.523084	0.280348	0.154279	72.7677	20.9022	6.33008	0.00431002	1	0.0275248	2.01916e-09	1.42956e-06	6.40863e-08
CDH1	6.93856e-05	0.857788	0.510747	4.83048e-07	73.8264	26.1736	0.999863	1	0.999931	3.15508e-09	2.23064e-06	9.59671e-08
PLA2G4F	9.88692e-05	1.32802	0.820207	4.01216e-07	72.3877	27.6123	0.99987	1	0.999931	3.38064e-09	2.38673e-06	9.60041e-08
SPRY2	0.000134452	0.906247	0.52144	1.65365e-06	75.1277	24.8723	0.999868	1	0.999931	3.41932e-09	2.41062e-06	9.60041e-08
EP300	0.40748	0.219243	0.123409	72.3999	20.9594	6.64075	0.00442304	1	0.0275248	3.84023e-09	2.70352e-06	1.03828e-07
IGF1	0.254353	0.969266	0.549904	4.95155	71.9042	23.1442	0.999869	1	0.999931	4.33312e-09	3.04619e-06	1.11058e-07
COL27A1	0.489935	0.667604	0.377309	28.9866	53.8218	17.1915	0.428728	1	0.588292	4.41188e-09	3.09714e-06	1.11058e-07
ZAK	1.01248	0.558042	0.315992	71.368	21.6804	6.95161	0.00570414	1	0.0322792	4.57379e-09	3.20622e-06	1.11295e-07
NR4A3	0.249622	1.43781	0.8253	2.2169	73.5503	24.2328	0.999851	1	0.999931	5.61414e-09	3.9299e-06	1.28863e-07
CUL1	0.13002	0.171485	0.0978839	30.2452	52.6129	17.142	0.385385	1	0.538948	5.6488e-09	3.94851e-06	1.28863e-07
NCOR1	0.22413	0.159566	0.0914351	59.7629	30.2909	9.94618	0.0287328	1	0.0853929	6.27715e-09	4.38145e-06	1.38858e-07
JUN	0.536374	0.700619	0.403122	30.5712	52.1604	17.2683	0.400414	1	0.553603	7.448e-09	5.19126e-06	1.59913e-07
ITGA2	0.502019	0.541229	0.315477	39.1051	45.4521	15.4428	0.128334	1	0.247853	7.6684e-09	5.3372e-06	1.59941e-07
ITGB4	3.92297e-05	0.689616	0.439028	2.30277e-07	71.1595	28.8405	0.999896	1	0.999931	9.78679e-09	6.80182e-06	1.98454e-07
TNFAIP3	0.635675	0.883356	0.528072	27.6153	53.3273	19.0574	0.390028	1	0.541361	1.76931e-08	1.2279e-05	3.49079e-07
GADD45B	0.285597	0.822109	0.488017	8.19268	67.8857	23.9216	0.999878	1	0.999931	1.87578e-08	1.29991e-05	3.60347e-07
ETS2	0.000116594	0.674919	0.413497	2.16989e-06	72.7085	27.2915	0.999895	1	0.999931	2.01553e-08	1.39474e-05	3.77265e-07
HDAC1	0.179287	0.256537	0.154483	26.3863	54.0233	19.5905	0.413084	1	0.57004	2.1153e-08	1.46167e-05	3.86043e-07
RASAL1	1.06987	1.79953	1.07713	20.6493	58.4201	20.9305	0.653075	1	0.82486	2.21397e-08	1.52764e-05	3.94194e-07
SETBP1	0.0847706	0.357049	0.219205	3.93281	69.7699	26.2973	0.99989	1	0.999931	2.32517e-08	1.60204e-05	4.04136e-07
BRAF	0.161933	0.225495	0.137522	27.32	52.9761	19.704	0.324288	1	0.470636	2.47323e-08	1.70158e-05	4.19874e-07
PIK3R1	0.173051	0.374012	0.225469	13.5709	63.3917	23.0374	0.886392	1	0.999931	2.85701e-08	1.96277e-05	4.74004e-07
LIFR	0.401516	0.818414	0.495781	14.9715	62.2021	22.8264	0.829834	1	0.999931	3.12834e-08	2.14604e-05	5.07486e-07
DUSP5	0.214135	0.567774	0.344908	9.41204	66.1697	24.4183	0.999892	1	0.999931	3.51351e-08	2.40675e-05	5.57579e-07
RUNX1T1	3.82003e-05	0.531931	0.346024	3.62385e-07	70.2663	29.7337	0.999893	1	0.999931	4.18732e-08	2.86413e-05	6.50371e-07
MLF1	2.60124e-05	0.428029	0.289978	2.53145e-07	68.5414	31.4586	0.999896	1	0.999931	5.2682e-08	3.59818e-05	8.01206e-07
NFKBIA	0.652534	0.413215	0.257666	64.2292	25.756	10.0148	0.0118033	1	0.0476044	5.93359e-08	4.04671e-05	8.83984e-07
BCL2	0.28585	0.352792	0.222133	31.9785	48.7103	19.3112	0.29673	1	0.443671	7.1817e-08	4.89074e-05	1.03816e-06
ITGB8	0.948027	0.745326	0.467697	53.721	33.2043	13.0747	0.0579449	1	0.141471	7.25287e-08	4.93195e-05	1.03816e-06
WHSC1L1	0.185461	0.161728	0.101568	48.5351	36.908	14.5568	0.101371	1	0.212037	7.50974e-08	5.09912e-05	1.05425e-06
GRIA3	0.891023	1.47182	0.935294	20.7022	56.4872	22.8105	0.635049	1	0.806761	1.03197e-07	6.99673e-05	1.42139e-06
EFNA3	0.45044	0.794295	0.504906	18.636	57.9486	23.4154	0.71198	1	0.88242	1.08183e-07	7.32397e-05	1.46247e-06
RASGRF1	0.478358	1.62925	1.0509	5.73836	66.5666	27.6951	0.999831	1	0.999931	1.14899e-07	7.76718e-05	1.52502e-06
WEE1	0.504193	0.470091	0.301149	44.9225	39.0512	16.0262	0.117935	1	0.233947	1.18374e-07	7.99023e-05	1.54309e-06
WNT2	0.432824	1.11483	0.711422	9.67498	64.1864	26.1386	0.999867	1	0.999931	1.24872e-07	8.41634e-05	1.59923e-06
NF2	0.0860739	0.242647	0.155379	8.19285	65.1092	26.6979	0.999931	1	0.999931	1.32295e-07	8.90342e-05	1.66509e-06
LAMC3	1.6357	1.23948	0.80776	55.0032	31.5832	13.4136	0.0426565	1	0.113234	1.83288e-07	0.00012317	2.26781e-06
KLF4	0.46356	0.757661	0.493158	20.8196	55.6174	23.5631	0.651919	1	0.82486	1.98036e-07	0.000132882	2.39899e-06
RET	0.000232998	1.83882	1.25348	1.09618e-06	68.274	31.7259	0.999838	1	0.999931	2.00464e-07	0.000134311	2.39899e-06
GTF2H3	0.23947	0.194206	0.126891	51.587	33.9285	14.4844	0.075043	1	0.170222	2.03898e-07	0.000136408	2.40073e-06
WNT10B	0.803849	1.38296	0.911058	19.0681	56.4385	24.4934	0.69687	1	0.866635	2.64044e-07	0.000176381	3.05956e-06
CEBPA	0.78274	0.431592	0.285421	69.5898	21.1572	9.25299	0.0064771	1	0.0346587	2.69303e-07	0.000179625	3.07174e-06
TNFRSF10A	0.893215	0.759981	0.505931	48.9057	35.404	15.6903	0.073815	1	0.168527	3.01663e-07	0.000200908	3.38791e-06
KMT2C	0.117171	0.158467	0.105461	27.4786	50.2609	22.2606	0.438637	1	0.598513	3.17995e-07	0.000211466	3.51548e-06
MYC	0.602062	0.641316	0.426883	37.9164	43.0218	19.0617	0.232475	1	0.369098	3.22654e-07	0.000214242	3.51548e-06
CCNE2	8.46459e-05	1.19095	0.877705	3.27356e-07	64.8029	35.1971	0.999863	1	0.999931	3.4376e-07	0.000227913	3.69037e-06
AKT3	0.32253	0.479473	0.321016	23.806	52.6109	23.5831	0.544146	1	0.708765	3.76791e-07	0.000249436	3.98634e-06
IDH2	0.462973	0.405634	0.274502	47.1879	36.2234	16.5887	0.0674561	1	0.158337	4.1754e-07	0.000275994	4.35435e-06
JAK2	0.18786	0.353424	0.239176	16.2331	57.4542	26.3127	0.72604	1	0.894135	4.43653e-07	0.000292811	4.5615e-06
WIF1	1.43546	1.77699	1.20625	30.8776	47.3184	21.804	0.298155	1	0.444191	4.51618e-07	0.000297616	4.57891e-06
MAPK1	0.361217	0.197947	0.133867	69.558	20.8887	9.55335	0.00625053	1	0.0340514	4.60867e-07	0.000303251	4.60867e-06
GRB2	0.356207	0.257254	0.175044	56.7195	29.5836	13.6969	0.0378965	1	0.102842	5.32508e-07	0.000349858	5.25312e-06
DAXX	0.219831	0.230774	0.157176	38.2666	42.1713	19.5621	0.232583	1	0.369098	5.67363e-07	0.00037219	5.52233e-06
SMAD3	2.9631e-05	0.321713	0.228281	5.64224e-07	66.5114	33.4886	0.999918	1	0.999931	5.78722e-07	0.000379063	5.55877e-06
DNMT1	0.347452	0.208559	0.143504	65.3217	23.5356	11.1428	0.00690217	1	0.0357346	6.54972e-07	0.000428352	6.14269e-06
LRP2	0.896552	1.0934	0.753297	31.3156	46.5768	22.1076	0.29708	1	0.443671	6.56342e-07	0.000428592	6.14269e-06
THBS4	1.13143	1.01309	0.701433	45.7438	36.6751	17.5811	0.0686942	1	0.160727	6.92683e-07	0.00045163	6.40074e-06
MMP3	1.22086	1.77646	1.24371	24.0668	50.9567	24.9765	0.369623	1	0.523932	7.48798e-07	0.000487467	6.83278e-06
LTBP1	4.7646e-05	0.675801	0.504834	3.19035e-07	64.1835	35.8165	0.999881	1	0.999931	8.51974e-07	0.000553783	7.64864e-06
TNR	1.32283	1.25062	0.867344	43.0347	38.4644	18.5009	0.158595	1	0.282377	8.59162e-07	0.000557596	7.64864e-06
CACNA1G	0.934933	1.54017	1.07107	19.8957	53.9927	26.1116	0.662171	1	0.834862	9.47751e-07	0.000614142	8.33564e-06
TCF7L1	0.278041	0.589385	0.411989	13.0055	58.4396	28.5549	0.88562	1	0.999931	1.10025e-06	0.00071186	9.56168e-06
PPARGC1A	0.780253	1.1173	0.7898	24.539	50.3179	25.1431	0.431992	1	0.591659	1.13056e-06	0.000730343	9.70953e-06
NTRK2	0.000180067	0.992761	0.721202	2.15342e-06	65.4559	34.5441	0.999865	1	0.999931	1.18526e-06	0.000764493	1.00609e-05
IL6	0.000190303	1.97191	1.49954	5.90109e-07	63.3599	36.6401	0.999858	1	0.999931	1.21485e-06	0.000782366	1.01936e-05
STAT1	0.346941	0.501454	0.355678	24.1543	50.4596	25.3861	0.449442	1	0.609838	1.24226e-06	0.000798772	1.03051e-05
FZD7	8.17546e-05	0.572933	0.416502	1.33217e-06	65.4247	34.5753	0.99988	1	0.999931	1.34004e-06	0.000860304	1.09913e-05
PIK3CB	0.25711	0.296647	0.209958	33.3551	44.4021	22.2428	0.306157	1	0.451166	1.35957e-06	0.000871482	1.10276e-05
EGFR	0.000200076	0.805143	0.572739	4.10027e-06	66.4002	33.5998	0.999866	1	0.999931	1.37954e-06	0.000882906	1.10666e-05
SOX9	0.506772	0.553177	0.391918	35.8472	42.7129	21.4398	0.266818	1	0.407484	1.40793e-06	0.000899665	1.11716e-05
FOSL1	0.000157041	1.37721	1.04435	8.25538e-07	63.4907	36.5093	0.999833	1	0.999931	1.46236e-06	0.000932983	1.14787e-05
ITGA9	6.96173e-05	0.513361	0.373087	1.20342e-06	65.4377	34.5623	0.999881	1	0.999931	1.48274e-06	0.000944503	1.15149e-05
TNFRSF10C	0.684593	1.13058	0.813807	19.4536	53.0562	27.4902	0.554906	1	0.714429	1.61157e-06	0.00102496	1.23837e-05
WHSC1	0.389631	0.248888	0.180695	61.6101	25.1392	13.2507	0.00901767	1	0.0401396	2.15088e-06	0.00136581	1.63557e-05
CACNA1C	0.320958	0.475233	0.346324	22.9531	50.3222	26.7247	0.473008	1	0.635113	2.25413e-06	0.00142912	1.69641e-05
PLA2G10	1.1311	1.59929	1.16245	24.6587	49.2971	26.0442	0.514719	1	0.679466	2.51926e-06	0.00159469	1.87659e-05
CASP8	0.251672	0.252628	0.185054	39.2422	39.5409	21.217	0.143278	1	0.266024	2.58047e-06	0.00163086	1.90277e-05
THEM4	2.12429e-05	0.295654	0.230745	3.20829e-07	62.1461	37.8539	0.999917	1	0.999931	2.71039e-06	0.00171025	1.96836e-05
PDGFA	7.03343e-05	0.569934	0.4275	9.74606e-07	63.9947	36.0053	0.999863	1	0.999931	2.72334e-06	0.00171571	1.96836e-05
MAML2	0.223842	0.485477	0.356254	12.1405	57.1074	30.7521	0.845682	1	0.999931	2.76608e-06	0.00173986	1.97964e-05
WNT4	1.57493	1.40573	1.03042	44.949	35.8099	19.2411	0.124524	1	0.243707	2.93669e-06	0.00184424	2.08134e-05
KMT2D	0.183293	0.204813	0.150427	34.2216	42.729	23.0494	0.28171	1	0.423145	3.07617e-06	0.00192876	2.15924e-05
STMN1	0.628723	0.369579	0.275383	65.0456	22.4757	12.4788	0.00554115	1	0.0318507	3.85966e-06	0.00241615	2.68338e-05
TNFSF10	0.512542	0.456956	0.340893	44.6984	35.5288	19.7728	0.108945	1	0.223142	4.13325e-06	0.00258328	2.84648e-05
MET	9.95776e-05	0.836087	0.654728	8.79276e-07	61.9877	38.0123	0.999874	1	0.999931	4.18318e-06	0.0026103	2.85394e-05
FIGF	0.336985	2.16764	1.66307	1.49853	62.0036	36.4978	0.999834	1	0.999931	4.55832e-06	0.00283983	3.08109e-05
ATM	0.302636	0.340174	0.256285	33.5502	42.3895	24.0603	0.300221	1	0.444606	5.38426e-06	0.00334901	3.60597e-05
ACVR2A	2.03053e-05	0.361912	0.298467	1.87358e-07	59.5195	40.4805	0.999888	1	0.999931	5.647e-06	0.00350678	3.74755e-05
SOX17	0.000157866	1.16221	0.921982	1.13241e-06	61.3749	38.6251	0.99984	1	0.999931	6.02743e-06	0.003737	3.96398e-05
NGFR	0.000178046	1.54126	1.26754	7.96066e-07	59.6532	40.3468	0.999838	1	0.999931	7.52375e-06	0.0046572	4.90387e-05
SPP1	0.957766	1.22818	0.943716	27.6604	45.4847	26.8549	0.387689	1	0.540327	7.6598e-06	0.00473375	4.94836e-05
CDK6	0.223683	0.478734	0.368041	12.0659	55.269	32.6652	0.866001	1	0.999931	7.90121e-06	0.00487504	5.05954e-05
PDGFRA	0.141827	0.671263	0.514357	2.73572	61.2826	35.9816	0.999874	1	0.999931	7.97659e-06	0.00491358	5.0634e-05
SIN3A	0.304742	0.151438	0.116897	71.7314	17.7138	10.5548	0.00280114	1	0.0221529	8.5061e-06	0.00523125	5.35298e-05
FGF2	0.000109021	0.894355	0.713925	9.07603e-07	61.0794	38.9206	0.999885	1	0.999931	8.60795e-06	0.00528528	5.37077e-05
LIF	0.396631	0.876286	0.680505	11.3317	55.3114	33.3569	0.852862	1	0.999931	8.81923e-06	0.00540619	5.45597e-05
FGFR2	0.616027	0.675833	0.522484	34.2119	41.1773	24.6107	0.279367	1	0.421359	9.12911e-06	0.00558701	5.60021e-05
BCOR	0.138069	0.352023	0.275492	8.70937	56.616	34.6747	0.919664	1	0.999931	9.36082e-06	0.00571946	5.69247e-05
DLL4	0.46607	0.48438	0.377171	36.5629	39.4921	23.9451	0.175094	1	0.30433	9.43547e-06	0.00575564	5.69247e-05
E2F5	0.430164	0.338231	0.262422	50.2411	31.0611	18.6978	0.0738749	1	0.168527	9.71139e-06	0.00591423	5.77143e-05
PBX1	0.36784	0.371532	0.288231	37.9627	38.7286	23.3087	0.21415	1	0.348173	9.77906e-06	0.00594567	5.77143e-05
LAMA5	0.374193	0.29409	0.228277	50.255	31.0419	18.7031	0.0738716	1	0.168527	9.80352e-06	0.00595074	5.77143e-05
H3F3C	0.49192	0.283487	0.221256	65.1716	21.644	13.1844	0.00778916	1	0.0384195	1.05295e-05	0.00638085	6.1492e-05
CDKN1A	0.226238	0.465132	0.361587	12.8513	54.3209	32.8277	0.869289	1	0.999931	1.06413e-05	0.00643801	6.16522e-05
ITGA3	0.408264	0.356592	0.281146	44.7004	34.1016	21.198	0.0727786	1	0.168128	1.19347e-05	0.00720854	6.86008e-05
WNT11	0.614581	1.56185	1.22987	8.72374	56.341	34.9353	0.999822	1	0.999931	1.36845e-05	0.00825174	7.80443e-05
ZBTB16	1.93556	0.712123	0.564566	81.9376	11.0913	6.97109	0.000200389	0.139871	0.00433356	1.45495e-05	0.00875878	8.20589e-05
TGFB2	0.300899	0.809162	0.639339	7.84551	56.735	35.4195	0.99988	1	0.999931	1.46132e-05	0.00878255	8.20589e-05
PLA2G2A	1.63237	2.15652	1.72249	25.9151	45.2295	28.8555	0.356886	1	0.50785	1.48703e-05	0.00892218	8.2865e-05
PAX5	1.66777	1.3585	1.07769	48.0525	31.883	20.0645	0.0868416	1	0.191371	1.50859e-05	0.00903647	8.34297e-05
BMP4	0.458534	0.667826	0.531776	22.3904	47.4949	30.1146	0.553615	1	0.714429	1.66157e-05	0.0099362	9.11991e-05
ARID1A	0.186696	0.175497	0.140461	40.8219	36.0714	23.1067	0.169951	1	0.297516	1.8216e-05	0.010875	9.92365e-05
SKP1	0.124696	0.164822	0.132043	25.8503	45.1637	28.986	0.468822	1	0.632606	1.89333e-05	0.0112842	0.00010238
ID1	0.115379	0.719557	0.588211	1.51783	59.0334	39.4488	0.999852	1	0.999931	2.08364e-05	0.0123977	0.000111843
RAD21	0.403222	0.168639	0.136592	77.5393	13.5628	8.89787	0.00082421	0.553045	0.00983061	2.22727e-05	0.01323	0.000118679
ENDOG	2.53096e-05	0.272665	0.22997	5.03471e-07	58.4335	41.5665	0.99992	1	0.999931	2.40423e-05	0.0142571	0.00012718
NOS3	0.825265	1.24576	1.01512	20.8694	47.5546	31.576	0.602755	1	0.76925	2.63623e-05	0.0156065	0.000138449
KRAS	0.296721	0.201389	0.164884	56.5149	26.0339	17.4512	0.0288932	1	0.0853929	2.723e-05	0.0160929	0.000141196
GAS1	5.33719e-05	0.610182	0.53759	4.30734e-07	56.2994	43.7006	0.999879	1	0.999931	2.7272e-05	0.0160929	0.000141196
HMGA1	0.470657	0.341469	0.281637	53.066	27.9325	19.0015	0.0446513	1	0.115998	3.14225e-05	0.0185078	0.000161092
DDIT3	0.243634	0.310053	0.256045	26.8525	43.4893	29.6582	0.390076	1	0.541361	3.15563e-05	0.0185551	0.000161092
JAG2	0.346697	0.269091	0.222476	49.6475	29.9086	20.4438	0.0584746	1	0.142288	3.23595e-05	0.018995	0.000163784
RPS6KA6	0.904732	1.09184	0.906029	28.9079	42.1013	28.9908	0.302962	1	0.447696	3.25324e-05	0.019064	0.000163784
PPP3CB	0.285694	0.263097	0.217727	41.1716	34.9162	23.9122	0.148401	1	0.270157	3.37765e-05	0.0197593	0.000168364
SFN	0.140497	0.53869	0.450603	3.84805	56.5701	39.5819	0.999869	1	0.999931	3.39034e-05	0.0197996	0.000168364
ANGPT1	0.459007	1.00835	0.832453	10.9708	52.9448	36.0844	0.928531	1	0.999931	3.45274e-05	0.0201295	0.000170304
UBB	0.283536	0.301683	0.250503	34.3327	38.8682	26.7991	0.255256	1	0.393947	3.6227e-05	0.0210841	0.000177488
ID4	0.937206	0.767744	0.639298	46.8085	31.4114	21.7801	0.0924289	1	0.19845	3.81299e-05	0.0221535	0.000185566
MAP2K4	0.501078	0.291778	0.243584	63.4765	21.5232	15.0003	0.0103473	1	0.0436619	3.91335e-05	0.0226974	0.000189188
MAP3K5	5.98328e-05	0.487129	0.419526	8.66199e-07	57.4151	42.5849	0.999884	1	0.999931	3.9427e-05	0.0228282	0.000189353
INHBB	0.282912	0.651886	0.542328	10.016	53.1783	36.8057	0.960982	1	0.999931	3.98995e-05	0.0230619	0.00019037
LEFTY2	0.384843	1.32601	1.12274	4.67652	55.5202	39.8032	0.999831	1	0.999931	4.33753e-05	0.0250276	0.00020561
SHC3	1.05028	1.25416	1.05563	29.1026	41.4977	29.3996	0.323046	1	0.469768	4.42655e-05	0.0254969	0.000208476
MAP3K13	0.725892	1.00577	0.843407	23.4204	44.9623	31.6173	0.520096	1	0.68409	4.4685e-05	0.0256939	0.000209103
FLT1	0.112853	0.365092	0.307826	5.28932	55.3573	39.3534	0.999904	1	0.999931	4.76006e-05	0.0273227	0.000221328
SFRP1	0.52032	1.6464	1.39727	5.48739	54.9409	39.5717	0.999841	1	0.999931	4.81861e-05	0.0276106	0.000222632
MTOR	0.281874	0.183329	0.155785	57.8548	24.4733	17.6719	0.0200154	1	0.067423	5.35032e-05	0.0306038	0.000245644
MAPK10	0.943497	0.913735	0.777982	38.1996	35.8276	25.9727	0.190639	1	0.321235	5.74841e-05	0.0328234	0.000262271
MAPK9	0.213403	0.215327	0.183334	36.2823	36.9395	26.7781	0.229615	1	0.367585	5.8228e-05	0.03319	0.000264015
ACVR1C	0.79488	1.50018	1.28148	13.9645	49.7404	36.2951	0.774612	1	0.942445	5.90845e-05	0.0336191	0.000266245
SPRY1	0.474789	0.437329	0.373453	40.5331	34.3896	25.0773	0.151324	1	0.274233	5.99412e-05	0.0340466	0.000268448
LEP	0.789696	2.1753	1.8511	7.101	53.8814	39.0176	0.999843	1	0.999931	6.11345e-05	0.0346633	0.000272123
RNF43	1.68547	0.629202	0.538632	80.5485	11.2253	8.22625	0.000317554	0.219112	0.00565401	6.21816e-05	0.0351948	0.000275107
PLA2G4A	0.850215	0.998052	0.860364	29.3943	40.5054	30.1003	0.27464	1	0.416813	6.43125e-05	0.0363366	0.00028282
ERBB2	0.28366	0.337836	0.289951	28.8741	40.9569	30.1691	0.377154	1	0.530802	6.76664e-05	0.0381639	0.000295787
HGF	0.348508	0.516845	0.447921	20.6133	45.336	34.0507	0.486882	1	0.649769	6.86686e-05	0.0386604	0.000298382
SMARCA4	0.20916	0.165797	0.143113	47.6983	29.971	22.3307	0.067066	1	0.15793	7.07985e-05	0.0397888	0.000305816
CHAD	0.843598	0.837681	0.722421	36.7732	36.2592	26.9675	0.20133	1	0.331016	7.13378e-05	0.0400205	0.000306333
SYK	0.291759	0.438926	0.378668	20.2112	45.7432	34.0456	0.593869	1	0.760568	7.32662e-05	0.0410291	0.000312318
PLCB4	0.314892	0.504107	0.434247	18.2996	46.8992	34.8012	0.674053	1	0.845461	7.35872e-05	0.0411353	0.000312318
GSK3B	0.0997097	0.122123	0.105506	27.6263	41.442	30.9318	0.387851	1	0.540327	7.44478e-05	0.0415419	0.000314144
B2M	0.373483	0.387603	0.335883	34.6521	37.3217	28.0262	0.248977	1	0.387534	7.91031e-05	0.0440605	0.00033187
TNC	1.51351	1.31679	1.14194	42.9885	32.5398	24.4717	0.130379	1	0.249807	8.00526e-05	0.0445092	0.000333934
CREB3L4	0.519675	0.534177	0.467245	34.9041	36.8794	28.2165	0.198495	1	0.329014	8.73826e-05	0.0484973	0.000362439
TPO	0.599986	1.53062	1.34439	7.98161	51.9449	40.0735	0.963214	1	0.999931	9.03386e-05	0.0500476	0.000372583
PLD1	0.230622	0.464565	0.40662	12.2452	49.6885	38.0663	0.844495	1	0.999931	9.30428e-05	0.0514527	0.00038158
GLI1	0.000156545	1.07416	0.96648	1.17372e-06	55.2623	44.7377	0.999857	1	0.999931	9.45812e-05	0.0522088	0.000385722
CCND1	0.940048	0.394634	0.346829	76.1988	13.4288	10.3724	0.000757019	0.508717	0.00936651	9.80438e-05	0.0540221	0.000397622
ABL1	9.20935e-06	0.209339	0.198967	1.0168e-07	52.5385	47.4615	0.999925	1	0.999931	9.91811e-05	0.0545496	0.000400012
MAP2K1	0.271672	0.177625	0.156683	56.8147	24.2874	18.898	0.0204755	1	0.0681399	0.000102802	0.0564384	0.000412338
CREB5	2.75959e-05	0.566878	0.548783	1.22332e-07	51.6215	48.3785	0.999873	1	0.999931	0.000107981	0.0591736	0.000430744
RAC2	0.360584	0.507704	0.448603	22.0737	43.7608	34.1654	0.545818	1	0.70898	0.000112571	0.0615766	0.000446615
PIK3CA	0.193075	0.186256	0.16496	37.5857	34.9778	27.4365	0.199528	1	0.329014	0.00011551	0.0630683	0.000455795
CSF3R	0.473688	0.492939	0.439665	33.9623	36.7789	29.2588	0.181385	1	0.311469	0.000116488	0.0634862	0.000457186
TNFRSF10B	0.790637	0.711774	0.632173	40.82	33.0829	26.0971	0.147079	1	0.269091	0.00011982	0.0651821	0.000466002
SMAD9	0.402579	0.556531	0.495812	22.5842	43.1599	34.2559	0.472281	1	0.635113	0.000120011	0.0651821	0.000466002
PIK3CG	0.408439	0.443913	0.394171	32.1274	37.9505	29.9221	0.300261	1	0.444606	0.00012177	0.0659993	0.000468464
SOCS2	0.724029	0.600476	0.534955	44.768	30.7927	24.4393	0.0853664	1	0.188841	0.000121929	0.0659993	0.000468464
JAK1	0.140207	0.209095	0.187603	19.9426	44.3533	35.7041	0.548924	1	0.711749	0.000135083	0.072945	0.000516287
DNMT3A	0.138062	0.157475	0.141054	29.8971	38.8959	31.207	0.314089	1	0.45857	0.000135979	0.0732925	0.000517002
TP53	0.180358	0.224683	0.201786	26.2906	40.8008	32.9086	0.382791	1	0.537379	0.000139578	0.0750928	0.000527936
MDM2	0.144364	0.157809	0.141378	31.7056	37.8866	30.4078	0.30713	1	0.451166	0.000141474	0.0759715	0.000532351
BMP2	0.711395	1.25078	1.13212	15.0969	46.6689	38.2342	0.685481	1	0.856851	0.000150597	0.0807201	0.000563774
HDAC11	0.436838	0.31256	0.281945	51.8534	26.5461	21.6005	0.046442	1	0.118957	0.000153692	0.0822252	0.000572424
EFNA5	0.295334	0.936256	0.842381	5.21226	52.3828	42.4049	0.999874	1	0.999931	0.000155392	0.0829792	0.000575817
KAT2B	0.444415	0.359838	0.325037	45.6513	29.9288	24.4199	0.0984657	1	0.207147	0.000160014	0.0852874	0.000587066
ITGB3	0.673495	0.774733	0.700147	29.3777	38.8734	31.7488	0.335337	1	0.485707	0.000160036	0.0852874	0.000587066
FAS	0.350515	0.359583	0.325151	34.3298	36.129	29.5412	0.247501	1	0.386059	0.000163372	0.0867503	0.000596306
LAMC2	1.63139	1.21102	1.10018	49.8545	27.4721	22.6734	0.0475002	1	0.1204	0.000168813	0.0894707	0.000606685
PTCH1	0.545854	0.774219	0.703009	21.4112	43.074	35.5148	0.519977	1	0.68409	0.000169099	0.0894707	0.000606685
WNT5B	0.773067	0.984391	0.895617	25.2295	40.9081	33.8624	0.392667	1	0.543922	0.000169955	0.0897363	0.000606685
VEGFA	0.566029	0.334114	0.303263	61.1442	21.3042	17.5516	0.0143444	1	0.052901	0.000170349	0.089774	0.000606685
COL2A1	1.01649	1.18195	1.07158	28.8737	39.0382	32.0882	0.354069	1	0.504824	0.00017037	0.089774	0.000606685
VHL	0.226408	0.155539	0.141719	53.6551	25.3223	21.0226	0.030681	1	0.0892316	0.000177798	0.0933438	0.00062658
RBX1	0.206885	0.132399	0.12046	57.1895	23.422	19.3885	0.0266439	1	0.0820679	0.00017851	0.0935395	0.00062658
CDC6	0.592458	1.12938	1.02448	13.1166	47.6633	39.2201	0.837963	1	0.999931	0.000178532	0.0935395	0.00062658
PML	0.0717055	0.337268	0.306942	2.41275	53.3773	44.2099	0.999892	1	0.999931	0.000180881	0.0944196	0.000631784
XPA	0.0981375	0.164056	0.150077	16.3048	45.5645	38.1308	0.677995	1	0.848948	0.000190275	0.0991332	0.000661432
PDGFD	0.336928	0.533922	0.488474	17.8155	44.7384	37.4462	0.653108	1	0.82486	0.000197366	0.10263	0.00068283
SPRY4	4.68521e-05	0.38735	0.368203	7.68563e-07	52.5324	47.4676	0.99988	1	0.999931	0.000205337	0.10657	0.000706284
HIST1H3H	0.570698	0.472174	0.43319	44.2343	30.2796	25.4861	0.109055	1	0.223142	0.00020608	0.106749	0.000706284
MLLT4	0.372468	0.253225	0.233099	53.9415	24.932	21.1264	0.0336383	1	0.09592	0.00021303	0.110137	0.000725953
IRS1	0.304345	0.351026	0.322914	28.9349	38.4917	32.5734	0.343258	1	0.494237	0.000214341	0.1106	0.000725953
COL11A2	1.18805	0.879672	0.809492	49.6896	27.2418	23.0685	0.0614047	1	0.148922	0.000214802	0.110623	0.000725953
LEPR	0.00048881	0.983823	0.922504	1.31361e-05	53.2133	46.7867	0.999866	1	0.999931	0.000222665	0.11445	0.000749056
CDC14A	0.383287	0.468382	0.435455	26.4266	39.4634	34.1099	0.349438	1	0.500186	0.000238827	0.122518	0.000799743
FANCF	0.409342	0.235001	0.219693	61.8189	20.3745	17.8067	0.0136388	1	0.0518558	0.000275736	0.141177	0.000919121
PAX3	0.595392	1.17122	1.09367	12.1303	46.9401	40.9296	0.858002	1	0.999931	0.000280101	0.143132	0.000929427
MCM7	0.317233	0.167609	0.157127	65.5962	18.3112	16.0926	0.00748392	1	0.0374196	0.000287453	0.146601	0.000949505
ETV1	0.132138	0.530798	0.4979	3.1914	51.4972	45.3114	0.99988	1	0.999931	0.000295277	0.150296	0.000970955
GLI3	0.203445	0.364633	0.343966	14.1426	45.4306	40.4268	0.757549	1	0.924767	0.000315188	0.160116	0.00103178
APC	0.287695	0.200633	0.190572	51.9447	25.2627	22.7926	0.045559	1	0.11741	0.000353188	0.179066	0.00115102
MAP2K2	0.10958	0.19963	0.19184	13.5433	44.948	41.5087	0.67318	1	0.845461	0.000356208	0.180241	0.0011557
SGK2	1.46768	0.916271	0.871718	57.3882	22.3671	20.2448	0.0242494	1	0.0776405	0.000362317	0.18297	0.00117032
KIT	0.297623	0.698031	0.676445	8.5716	47.1497	44.2787	0.855468	1	0.999931	0.000382408	0.192733	0.00122977
SMAD2	9.29528e-06	0.179996	0.186011	1.28962e-07	48.3569	51.6431	0.999925	1	0.999931	0.000384941	0.193625	0.00123249
MAPK12	1.33852	0.952361	0.915703	50.6521	25.6419	23.7059	0.0396749	1	0.106481	0.000413852	0.207754	0.00131927
FGFR1	3.47614e-05	0.360324	0.359477	4.66443e-07	50.1177	49.8823	0.999904	1	0.999931	0.000424835	0.212843	0.00134839
FGF13	0.451783	0.448763	0.434548	34.3427	33.885	31.7723	0.182188	1	0.311469	0.000449441	0.22472	0.00142031
MMP9	0.976648	1.54139	1.50162	17.0799	42.5434	40.3767	0.554842	1	0.714429	0.000452318	0.225707	0.00142084
MUTYH	1.43189	0.874451	0.844756	58.1056	21.6706	20.2238	0.0194198	1	0.066556	0.000453502	0.225844	0.00142084
PCK1	0.796838	1.28742	1.24923	16.4794	43.0173	40.5033	0.635463	1	0.806761	0.00046266	0.229942	0.00144334
PPARG	0.483265	0.663953	0.647845	21.3462	40.2925	38.3613	0.437511	1	0.598095	0.000478929	0.237549	0.00148774
IL1RAP	0.188864	0.369974	0.363387	11.7103	44.9378	43.3519	0.730192	1	0.897374	0.000484485	0.23982	0.00149862
HHEX	0.941372	0.370802	0.360464	76.8181	11.9186	11.2633	0.000562858	0.384995	0.00874227	0.00049575	0.2449	0.00152699
PIK3R3	0.126959	0.306171	0.30241	8.00675	46.5651	45.4281	0.88878	1	0.999931	0.000522388	0.257537	0.00160228
CIC	0.274598	0.222505	0.217252	43.8113	28.7655	27.4232	0.107117	1	0.222146	0.000539893	0.265627	0.00164905
PHF6	0.56671	0.553222	0.541618	34.8873	33.2464	31.8663	0.195673	1	0.326121	0.000545812	0.267994	0.00166018
CSF1R	0.298893	0.769751	0.751696	7.16475	47.5191	45.3161	0.999874	1	0.999931	0.000561694	0.27523	0.0017014
TNFRSF10D	0.685373	0.976041	0.959713	20.0447	40.652	39.3033	0.537102	1	0.703921	0.000578675	0.282972	0.00174559
TLR4	0.452221	0.434658	0.42686	35.5263	32.8204	31.6533	0.215639	1	0.349814	0.000590844	0.288332	0.00177496
PRKACA	0.167521	0.177116	0.174294	31.2468	34.9286	33.8245	0.279022	1	0.421359	0.000601204	0.292786	0.00179868
MYD88	0.269417	0.229129	0.226705	41.1295	29.7483	29.1223	0.124507	1	0.243707	0.000647521	0.314695	0.00192518
CCND2	0.488366	0.286525	0.28355	59.4769	20.4731	20.0501	0.0172887	1	0.0609697	0.000651048	0.315758	0.00192518
GATA2	0.524423	0.44524	0.441591	41.1545	29.6649	29.1807	0.103022	1	0.214263	0.000651396	0.315758	0.00192518
PIK3CD	0.483744	0.430861	0.426458	38.903	30.8622	30.2347	0.163677	1	0.290011	0.000660584	0.319062	0.00194446
HDAC10	0.477448	0.309283	0.307167	54.5397	22.8862	22.574	0.0310243	1	0.0898721	0.000683791	0.329587	0.00200469
ID2	0.332372	0.266023	0.26503	43.9283	28.1407	27.931	0.0765812	1	0.172544	0.00069412	0.333872	0.00202683
BAD	0.0980611	0.232602	0.233891	8.11993	45.6861	46.194	0.916698	1	0.999931	0.00073099	0.350875	0.00212599
TET2	0.169537	0.1628	0.162378	35.2181	32.4751	32.3068	0.21835	1	0.352646	0.000739009	0.353985	0.00214078
RELN	0.969573	1.62682	1.63019	15.0552	42.3846	42.5602	0.691958	1	0.863468	0.000752898	0.359885	0.00217239
DTX4	2.91373e-05	0.454334	0.493554	1.88656e-07	45.8694	54.1306	0.999888	1	0.999931	0.000760217	0.362623	0.00218487
COL6A6	0.643621	1.40465	1.41943	9.41029	44.8206	45.7691	0.879278	1	0.999931	0.000810962	0.386018	0.00232158
PGF	0.140199	0.392292	0.39773	5.92508	46.39	47.6849	0.999882	1	0.999931	0.000821521	0.390222	0.00234262
IKBKG	0.360867	0.204713	0.207428	60.525	19.4775	19.9975	0.0141863	1	0.052901	0.000908777	0.43076	0.00258135
HSPB1	0.841129	0.525211	0.533645	55.791	21.7524	22.4566	0.0189799	1	0.0656651	0.000923122	0.436637	0.00261193
BMP6	0.152936	0.862137	0.887001	1.50565	47.8473	50.647	0.999869	1	0.999931	0.000933931	0.440815	0.00263114
RFC3	0.49575	0.299508	0.304457	57.4	20.951	21.649	0.0172212	1	0.0609697	0.000937118	0.441383	0.00263114
CDKN2B	0.553915	0.422688	0.431487	45.6806	26.6002	27.7193	0.0456774	1	0.11741	0.000945414	0.444344	0.00264426
FUBP1	0.349053	0.171457	0.174434	67.0683	16.1824	16.7492	0.0044473	1	0.0275248	0.000955235	0.448005	0.00265161
STK11	0.217095	0.173628	0.176839	43.4184	27.7725	28.8091	0.0837478	1	0.18639	0.000955305	0.448005	0.00265161
TFDP1	0.205568	0.183884	0.18722	38.0283	30.4289	31.5428	0.15819	1	0.282345	0.00097012	0.453046	0.00268253
TGFBR2	3.43086e-05	0.447545	0.484448	2.70602e-07	46.0466	53.9534	0.999894	1	0.999931	0.000977587	0.455555	0.00269005
FLNC	7.00253e-05	0.833571	0.923107	3.16978e-07	44.9163	55.0837	0.999839	1	0.999931	0.000980209	0.455797	0.00269005
DDIT4	1.10413	0.342696	0.350186	83.5475	8.04842	8.40407	3.37955e-05	0.0243665	0.00213001	0.00100338	0.46557	0.00274333
CDC25B	0.328776	0.290394	0.297419	38.4839	30.023	31.4931	0.15578	1	0.280096	0.0010574	0.489577	0.00288024
CHEK2	0.508791	0.36054	0.369772	49.253	24.7321	26.0149	0.054108	1	0.133894	0.00107235	0.495426	0.0029101
COL4A6	1.46282	1.0758	1.10453	47.3714	25.621	27.0076	0.0654826	1	0.155202	0.00108754	0.501354	0.00294037
DUSP10	0.848366	0.527587	0.542388	55.6951	21.5397	22.7652	0.0242175	1	0.0776405	0.00110352	0.50762	0.00297259
SIX1	1.48075	1.18937	1.2238	42.9513	27.7105	29.3383	0.0946344	1	0.201997	0.00111128	0.510075	0.00298247
PLAT	0.261853	0.507365	0.520853	11.48	43.099	45.421	0.873666	1	0.999931	0.00112957	0.517343	0.00302046
PRKDC	0.361008	0.269404	0.277752	46.5366	25.9162	27.5472	0.0658753	1	0.155628	0.00114186	0.521831	0.00304219
MSH6	0.427934	0.179474	0.185307	73.3457	12.901	13.7533	0.00134241	0.887334	0.0139994	0.00117049	0.533742	0.00310711
IL6R	0.371547	0.399558	0.412473	29.5082	34.125	36.3669	0.320599	1	0.467141	0.0011928	0.542722	0.00315486
RASA4	0.602442	0.328889	0.340851	61.7992	18.4183	19.7825	0.0082265	1	0.0390711	0.00121751	0.552749	0.00320127
H3F3A	0.250912	0.214864	0.222827	39.6516	29.0766	31.2718	0.116937	1	0.232599	0.00121911	0.552749	0.00320127
COL4A5	0.538405	0.544197	0.563587	32.0784	32.7723	35.1493	0.263605	1	0.403421	0.00123942	0.560217	0.00324292
AXIN1	0.221917	0.194232	0.202323	38.5021	29.4947	32.0032	0.123291	1	0.242594	0.00128316	0.578703	0.00334537
TIAM1	3.10008e-05	0.345809	0.375869	3.68414e-07	45.842	54.158	0.999898	1	0.999931	0.00133339	0.600023	0.00346395
CNTFR	0.61328	1.32614	1.38647	9.27059	43.3479	47.3815	0.902573	1	0.999931	0.00134169	0.602419	0.00346687
TBL1XR1	0.183242	0.14941	0.155713	41.8948	27.8529	30.2522	0.11889	1	0.235134	0.00134401	0.602419	0.00346687
NOTCH3	0.248492	0.214879	0.224756	38.9735	29.1428	31.8837	0.125604	1	0.24451	0.00136997	0.612378	0.00352141
ALKBH3	0.452364	0.203562	0.214728	70.0371	14.1822	15.7807	0.00124482	0.825317	0.0133635	0.00152414	0.679767	0.00390394
FZD3	3.97675e-05	0.434023	0.488659	3.70222e-07	44.0992	55.9008	0.999864	1	0.999931	0.00155693	0.692832	0.00397397
CACNA2D3	1.14494	1.08482	1.14864	34.4326	30.9114	34.656	0.18213	1	0.311469	0.00160261	0.711559	0.00407633
RUNX1	0.369298	0.249291	0.264859	50.7601	23.1304	26.1095	0.0356483	1	0.0993254	0.001685	0.746455	0.00426815
LAMA3	1.52398	0.99456	1.05549	52.4776	22.35	25.1724	0.036751	1	0.100858	0.00168972	0.746857	0.00426815
GNAQ	0.416348	0.235455	0.250557	59.4538	19.0144	21.5318	0.0152716	1	0.0557413	0.00174953	0.771545	0.0043909
FUT8	0.355326	0.288376	0.308539	41.4482	27.3003	31.2515	0.064854	1	0.154636	0.00175035	0.771545	0.0043909
GPC4	0.652546	0.377363	0.403219	58.2668	19.4857	22.2475	0.0174278	1	0.0611647	0.00184189	0.808589	0.00460472
BAIAP3	1.26868	0.829388	0.88776	52.1639	22.2938	25.5423	0.0370323	1	0.101249	0.00188299	0.82475	0.00469141
OSM	1.46277	1.09542	1.17317	45.3714	25.4443	29.1844	0.0753173	1	0.170222	0.00189298	0.827232	0.00470026
MAPK8	0.284963	0.176015	0.188695	54.9452	20.9629	24.092	0.0275876	1	0.0832187	0.00192489	0.839252	0.00476329
RAF1	0.118684	0.116133	0.12481	32.6438	31.2556	36.1006	0.232492	1	0.369098	0.00198248	0.862377	0.00488922
FST	0.266646	0.66447	0.728641	6.81338	42.31	50.8767	0.91563	1	0.999931	0.00213574	0.926913	0.00524947
HDAC5	0.226501	0.255503	0.278375	26.4343	33.637	39.9287	0.262463	1	0.403364	0.00214867	0.930376	0.00525477
CCNA1	0.98949	0.815794	0.883251	40.3792	27.447	32.1738	0.114856	1	0.229711	0.00215909	0.932729	0.00525477
PRDM1	0.340745	0.284712	0.307982	39.7598	27.7586	32.4815	0.136134	1	0.256128	0.00216668	0.93384	0.00525477
AKT1	0.424683	0.14669	0.158903	79.4085	9.47409	11.1174	0.00017419	0.122107	0.00423863	0.00216669	0.93384	0.00525477
PTPN11	0.348881	0.182883	0.1981	62.6096	17.2041	20.1863	0.00917292	1	0.0403387	0.00218715	0.938287	0.00528682
CDKN1C	6.12075e-05	0.384764	0.429535	1.12658e-06	44.5186	55.4814	0.999871	1	0.999931	0.00231447	0.990595	0.00557613
DTX1	5.86355e-05	0.510324	0.58373	5.71903e-07	43.3205	56.6795	0.99988	1	0.999931	0.00239585	1	0.0057532
DUSP6	0.425961	0.379759	0.415581	36.4075	28.9379	34.6546	0.176178	1	0.305486	0.00249636	1	0.00597488
PAK3	1.0158	0.887602	0.977579	37.1791	28.387	34.4339	0.136989	1	0.257074	0.00262903	1	0.00627186
IRAK3	0.877338	0.467532	0.514782	61.4152	17.4407	21.1441	0.00806629	1	0.038996	0.00264464	1	0.00628855
NOTCH1	0.401562	0.226556	0.249784	58.6432	18.6665	22.6903	0.0157928	1	0.0570729	0.00271795	1	0.00642201
SF3B1	0.218541	0.129871	0.143181	56.1043	19.8133	24.0825	0.022333	1	0.0727817	0.00271836	1	0.00642201
CAPN2	0.291239	0.162988	0.18034	58.9405	18.4599	22.5996	0.00892786	1	0.0401396	0.00277164	1	0.00652678
GNA11	0.182706	0.17446	0.192882	33.0441	30.1285	36.8274	0.236103	1	0.373872	0.00284594	1	0.00668018
EGF	0.886338	1.10597	1.2318	22.2794	34.6891	43.0316	0.478913	1	0.640305	0.00310757	1	0.00727093
CDKN2C	0.223905	0.393668	0.440763	12.5528	38.8037	48.6435	0.761475	1	0.928008	0.00318118	1	0.00741937
SMC1A	0.230054	0.189517	0.212085	39.5488	26.8392	33.6119	0.125028	1	0.244039	0.00324185	1	0.00753679
NGF	1.53418	0.844641	0.946572	59.3903	18.0014	22.6084	0.0106018	1	0.0442248	0.00326527	1	0.00756714
ITGA6	0.400092	0.197127	0.221373	64.5617	15.6728	19.7654	0.00444922	1	0.0275248	0.00334397	1	0.007725
VEGFC	1.92375e-05	0.29136	0.352235	1.77105e-07	40.6252	59.3748	0.99991	1	0.999931	0.00339621	1	0.00782091
CACNA1H	0.645258	0.515193	0.578975	40.9401	26.0988	32.9611	0.112959	1	0.227163	0.00341739	1	0.00784494
HOXA10	0.535405	0.469759	0.531756	36.2815	27.9299	35.7886	0.147994	1	0.270088	0.00365256	1	0.00835852
RRAS2	7.16935e-05	0.379535	0.43813	1.52973e-06	42.8705	57.1295	0.999895	1	0.999931	0.00380838	1	0.00868786
POLR2J	1.26228	0.544525	0.61944	70.0816	13.0415	16.8768	0.00140202	0.925334	0.0144151	0.00387962	1	0.00882282
IL1B	1.7793	0.938271	1.06842	61.0264	16.9697	22.0039	0.00933295	1	0.0407967	0.00395291	1	0.00894125
IL12A	1.31204	1.02997	1.172	41.4222	25.5263	33.0515	0.109123	1	0.223142	0.0039562	1	0.00894125
MAP3K14	0.202887	0.291516	0.332634	17.3838	35.8889	46.7273	0.58638	1	0.752298	0.00399197	1	0.00899426
IL3RA	0.464688	0.634504	0.724697	18.8801	35.2006	45.9192	0.543816	1	0.708765	0.00406107	1	0.0091218
AMH	1.41207	0.9635	1.10163	48.2108	22.4459	29.3433	0.054829	1	0.135208	0.00417303	1	0.00934451
ERCC2	0.506897	0.190251	0.218237	75.4017	10.6218	13.9765	0.000654991	0.446049	0.00935086	0.00430302	1	0.00960613
CDKN1B	0.623619	0.274597	0.315182	68.9975	13.3779	17.6246	0.00247794	1	0.0221529	0.00433142	1	0.00964005
PLAU	0.516446	0.496274	0.569086	31.871	29.4299	38.6991	0.250255	1	0.388695	0.00435117	1	0.00965458
KITLG	0.377345	0.217667	0.251211	56.3081	18.736	24.9559	0.00658553	1	0.0348365	0.00439761	1	0.00972804
MAD2L2	0.244923	0.195279	0.224763	40.3575	25.6553	33.9872	0.10279	1	0.214263	0.00443639	1	0.00978419
NF1	0.0731113	0.137617	0.15829	10.8336	38.3841	50.7823	0.851876	1	0.999931	0.00446271	1	0.00981259
FGFR3	2.1011	0.649974	0.74833	81.7965	7.82765	10.3759	9.93887e-05	0.0706654	0.00345478	0.0044778	1	0.0098162
SMC3	0.130478	0.0896104	0.103331	47.645	22.4731	29.8819	0.0480915	1	0.121477	0.00453452	1	0.00991077
POLB	0.271793	0.217595	0.251996	39.9907	25.632	34.3773	0.0874417	1	0.191371	0.00465975	1	0.0101541
GHR	0.515994	0.415364	0.480294	39.7708	25.7712	34.458	0.116408	1	0.232181	0.00470812	1	0.0102289
EZH2	0.481088	0.33381	0.38859	46.8631	22.5621	30.5748	0.0229106	1	0.0743323	0.00475309	1	0.010296
CASP9	0.231149	0.15996	0.185692	47.0753	22.5442	30.3805	0.0619626	1	0.149777	0.00495342	1	0.0106982
CD14	0.294685	0.647034	0.753883	8.08688	38.9868	52.9263	0.966572	1	0.999931	0.00517795	1	0.0111502
LEF1	0.465058	0.623104	0.73073	18.9968	34.1026	46.9007	0.47329	1	0.635113	0.00519922	1	0.011163
MAPK8IP1	1.67396	0.793605	0.933126	65.1255	14.6376	20.2368	0.00440644	1	0.0275248	0.00564216	1	0.0120741
SFRP4	0.844728	0.621822	0.736575	43.4367	23.5372	33.0261	0.0296391	1	0.0868936	0.00565662	1	0.0120741
PBRM1	0.163624	0.133858	0.157946	38.446	25.7303	35.8238	0.135246	1	0.255683	0.00590468	1	0.0125668
CACNA1E	1.22997	0.891744	1.05637	44.1835	23.2249	32.5916	0.081634	1	0.1828	0.00617415	1	0.0131021
STAG2	0.0817425	0.125731	0.14901	14.9501	35.3699	49.68	0.69474	1	0.865461	0.00621128	1	0.0131427
CDC14B	0.285139	0.29233	0.3467	28.3328	29.7798	41.8874	0.311932	1	0.456334	0.00627841	1	0.0132464
TSPAN7	0.601374	0.623416	0.743019	27.7686	29.8414	42.39	0.280655	1	0.42243	0.00643472	1	0.013537
CCND3	0.363366	0.234992	0.281536	49.5406	20.7195	29.7399	0.0361291	1	0.100282	0.00685778	1	0.0143856
CALML5	1.56393	1.00269	1.20291	49.9336	20.5254	29.541	0.032931	1	0.0946443	0.00693916	1	0.0144764
UTY	0.791943	0.671491	0.804134	36.3641	26.1436	37.4923	0.16706	1	0.294574	0.00694076	1	0.0144764
IL23R	1.89272	0.598234	0.719237	80.3663	8.02867	11.605	0.00013533	0.0956782	0.00411628	0.00714463	1	0.0148592
CACNA1D	0.517625	0.453688	0.54775	34.626	26.6003	38.7737	0.1775	1	0.306323	0.0074849	1	0.0155227
U2AF1	0.335128	0.210843	0.25463	50.6814	20.0607	29.258	0.0386724	1	0.104559	0.00753401	1	0.0155802
CLCF1	0.708305	0.498946	0.606311	44.8641	22.2621	32.8738	0.0487019	1	0.122173	0.00782265	1	0.0161315
IL2RA	0.617498	0.978737	1.18585	13.8885	34.8912	51.2202	0.737177	1	0.904436	0.00785984	1	0.0161546
IFNG	0.603663	0.79624	0.96969	18.7965	32.7021	48.5014	0.489981	1	0.652712	0.00787813	1	0.0161546
MEN1	0.344897	0.134532	0.16376	72.5904	11.0446	16.3651	0.000972775	0.647868	0.010899	0.00811411	1	0.0165919
TCL1B	0.145479	0.404939	0.491584	4.95888	38.4203	56.6208	0.999864	1	0.999931	0.00820453	1	0.0166843
TMPRSS2	0.925201	0.328221	0.399976	76.1762	9.58695	14.2369	0.000412673	0.283919	0.00697912	0.00820501	1	0.0166843
LAT	0.558439	0.374227	0.457073	47.1923	21.1929	31.6147	0.0497017	1	0.124254	0.00839347	1	0.0170201
CCNO	1.50812	0.656516	0.804567	67.8373	12.8554	19.3073	0.00289702	1	0.0221529	0.00870936	1	0.0176117
NRAS	0.313982	0.144055	0.178538	65.1961	13.7237	21.0802	0.000600568	0.410188	0.00901525	0.00930113	1	0.0187564
PDGFRB	0.270981	0.171276	0.211899	49.7273	19.8659	30.4069	0.0284861	1	0.0852249	0.00942584	1	0.0189556
TLX1	0.744233	0.69758	0.861368	31.0741	27.3004	41.6254	0.245788	1	0.385033	0.00946358	1	0.0189792
MYB	0.730133	0.456376	0.566666	50.1743	19.603	30.2226	0.036293	1	0.100356	0.00991195	1	0.0198239
MAPK8IP2	1.3664	0.96738	1.20769	43.8134	21.9605	34.2261	0.0400536	1	0.107103	0.0100546	1	0.0200542
WNT6	0.38248	0.495409	0.616482	18.9552	31.8009	49.2439	0.553614	1	0.714429	0.0102334	1	0.0203553
SKP2	0.317049	0.160856	0.200572	60.3275	15.5288	24.1437	0.00959902	1	0.0414252	0.0103311	1	0.0204937
PBX3	0.28066	0.290588	0.365805	26.5197	28.429	45.0513	0.196414	1	0.326611	0.0103875	1	0.0205498
RHOA	0.346282	0.149023	0.186289	67.8145	12.5593	19.6262	0.00271297	1	0.0221529	0.0105804	1	0.0208242
PTEN	0.279573	0.133407	0.166773	63.1494	14.3793	22.4714	0.00602611	1	0.0330756	0.0105832	1	0.0208242
CASP10	1.56984	0.699129	0.874853	66.2731	13.1444	20.5825	0.00287475	1	0.0221529	0.0106397	1	0.020879
LIG4	0.408895	0.178889	0.223865	67.0627	12.8359	20.1015	0.00300429	1	0.0221529	0.010684	1	0.0209087
EYA1	1.06171	0.939774	1.17615	33.215	26.0238	40.7611	0.194156	1	0.325078	0.0107121	1	0.0209087
STAT3	0.331983	0.157727	0.197735	63.2716	14.282	22.4464	0.00377481	1	0.0250696	0.0107652	1	0.0209563
ETV4	1.572	0.835341	1.05025	57.8462	16.3341	25.8197	0.0068138	1	0.0357192	0.0109565	1	0.021272
PIK3R2	0.345366	0.297813	0.375624	34.1707	25.4088	40.4205	0.133426	1	0.254311	0.0111883	1	0.0216643
FGF10	0.000220165	0.698302	0.877821	3.85255e-06	38.756	61.244	0.999859	1	0.999931	0.011343	1	0.0219058
TNF	0.831375	1.0531	1.32994	19.3666	31.0743	49.5591	0.544681	1	0.708765	0.011829	1	0.0227841
SFRP2	0.833269	0.430161	0.547054	58.9098	15.6993	25.3909	0.00320219	1	0.0227674	0.012028	1	0.0231065
FGF7	0.684664	0.658541	0.842302	29.0813	26.9044	44.0143	0.176986	1	0.306161	0.01244	1	0.0238352
ALKBH2	0.549882	0.545756	0.696106	27.8738	27.457	44.6692	0.298852	1	0.444322	0.0128707	1	0.0245958
MAP2K6	0.395649	0.598194	0.763286	14.2699	32.6201	53.11	0.719442	1	0.890157	0.0130402	1	0.0248478
FZD10	1.71107	0.648351	0.828849	72.557	10.4176	17.0254	0.000985388	0.655283	0.010899	0.0130706	1	0.0248478
GADD45G	0.826351	0.7003	0.897273	34.516	24.7891	40.6949	0.143944	1	0.266024	0.0131453	1	0.0249249
FLNA	4.83838e-05	0.256413	0.332393	1.32835e-06	37.3073	62.6927	0.999904	1	0.999931	0.013294	1	0.0251416
NOTCH2	0.126209	0.118681	0.152868	29.8388	26.3854	43.7758	0.169843	1	0.297516	0.0133607	1	0.0251829
PPP3R1	0.165214	0.109454	0.14064	46.2203	20.2864	33.4933	0.0340161	1	0.096247	0.0133849	1	0.0251829
APH1B	0.593274	0.759147	0.976623	18.7014	30.6207	50.6778	0.509941	1	0.674378	0.0136653	1	0.0256444
FGF6	0.606215	0.456556	0.587623	39.8915	22.6264	37.4821	0.111915	1	0.225685	0.0139963	1	0.0260316
IL8	0.458096	1.04519	1.34364	6.75276	35.1528	58.0944	0.999853	1	0.999931	0.0140102	1	0.0260316
FGF18	1.15072	0.976562	1.26101	34.2337	24.6557	41.1106	0.135547	1	0.255683	0.0140123	1	0.0260316
ZIC2	1.90382	0.931374	1.19984	61.1055	14.6243	24.2702	0.00741171	1	0.0374102	0.0140143	1	0.0260316
CYLD	0.396281	0.191416	0.24736	61.6162	14.3763	24.0076	0.00709098	1	0.0361987	0.0144303	1	0.0267364
DUSP4	0.683998	0.479141	0.620396	43.2268	21.2115	35.5617	0.0633507	1	0.152125	0.0145702	1	0.0269271
CHUK	0.123272	0.121761	0.157657	27.6908	27.0161	45.2931	0.307782	1	0.451166	0.0148219	1	0.0273232
PPP2R2B	1.54879	0.757358	0.982803	60.9092	14.5646	24.5262	0.00793607	1	0.0386222	0.0149892	1	0.0275621
MNAT1	0.0577056	0.185051	0.239606	3.50575	36.0518	60.4425	0.999925	1	0.999931	0.0153402	1	0.0281365
CASP3	0.214945	0.131869	0.173036	49.3962	18.5919	32.0119	0.00871403	1	0.0401396	0.0156167	1	0.028572
FGF3	0.130707	0.459997	0.599855	2.90301	35.9549	61.1421	0.999853	1	0.999931	0.0163749	1	0.0298843
PCNA	0.112356	0.264433	0.34816	6.19532	34.3165	59.4882	0.999877	1	0.999931	0.016727	1	0.0304506
MCM5	0.292045	0.261845	0.345297	31.2323	25.107	43.6607	0.194746	1	0.32532	0.01709	1	0.0310341
BDNF	1.63859	0.605152	0.797558	72.8171	9.93171	17.2512	0.000753532	0.507127	0.00936651	0.017162	1	0.0310876
SPOP	0.390606	0.684734	0.911337	10.508	32.2914	57.2006	0.744311	1	0.911656	0.0175692	1	0.0317464
HES1	0.29292	0.31073	0.412474	24.3417	27.3918	48.2666	0.297198	1	0.443671	0.0177047	1	0.0318616
BCL2L1	0.398834	0.146904	0.194351	72.8263	9.88036	17.2933	0.00074076	0.499272	0.00936651	0.0177396	1	0.0318616
CTNNB1	0.258266	0.12597	0.167084	60.3704	14.3623	25.2673	0.00294518	1	0.0221529	0.0177639	1	0.0318616
FGFR4	0.505646	1.09591	1.47186	7.05695	33.1494	59.7937	0.877531	1	0.999931	0.0184332	1	0.032981
SMAD4	0.157931	0.13751	0.183094	32.2356	24.4383	43.3261	0.199662	1	0.329014	0.0188027	1	0.0335598
CCR7	1.39173	1.13226	1.51167	35.1904	23.2922	41.5175	0.145506	1	0.266882	0.0191466	1	0.0340903
EPHA2	0.000222628	0.963286	1.32515	1.84665e-06	34.5731	65.4269	0.999825	1	0.999931	0.0193946	1	0.0344479
TGFB1	0.460936	0.276909	0.373507	49.5656	17.8884	32.546	0.0087551	1	0.0401396	0.0199573	1	0.0353612
CACNB2	4.4763e-05	0.388333	0.548193	4.43971e-07	33.4137	66.5863	0.999881	1	0.999931	0.0202382	1	0.0357721
WNT3	1.2656	0.877116	1.17972	42.5677	20.4457	36.9865	0.0752973	1	0.170222	0.0204658	1	0.0360871
FGF14	1.11916	0.811692	1.09499	40.2694	21.1822	38.5484	0.0908655	1	0.196391	0.0209356	1	0.0368264
MPO	1.4493	0.630897	0.851669	65.1542	12.3465	22.4993	0.0033418	1	0.0230143	0.0210691	1	0.0369721
FLT3	1.58445	1.05655	1.42719	44.3262	19.7099	35.9639	0.0649979	1	0.154636	0.0212575	1	0.0372134
COMP	1.43112	0.849872	1.15713	49.8403	17.5766	32.5831	0.0123929	1	0.0489019	0.021907	1	0.0382586
FGF16	1.35848	0.745211	1.01543	53.774	16.1817	30.0443	0.0198421	1	0.0673707	0.0227783	1	0.0396853
COL11A1	1.63512	1.60237	2.20234	26.4936	25.4431	48.0633	0.190981	1	0.321235	0.0230944	1	0.0401402
MAPT	1.17772	0.302346	0.413035	84.1112	5.54344	10.3453	2.14529e-05	0.0155105	0.00195758	0.0232111	1	0.0402473
RASGRP2	0.516602	0.462531	0.632286	30.3064	24.2942	45.3994	0.238936	1	0.377539	0.023515	1	0.0406776
TLR2	0.365272	0.320722	0.440864	30.9821	23.8856	45.1323	0.143776	1	0.266024	0.0236011	1	0.04073
SMARCB1	0.313544	0.233271	0.320003	38.5337	21.3287	40.1376	0.0875589	1	0.191371	0.0237575	1	0.0409032
MGMT	0.443717	0.114105	0.156469	83.9998	5.55486	10.4453	2.73722e-05	0.0197627	0.00213001	0.0239561	1	0.0411481
CASP7	0.379677	0.15737	0.215926	66.8794	11.4897	21.6309	0.00266257	1	0.0221529	0.0241132	1	0.0413207
NFATC1	0.600673	0.54131	0.743687	29.8956	24.2786	45.8259	0.228867	1	0.367194	0.0243151	1	0.0415692
HIST1H3B	1.31993	0.489374	0.675346	71.467	9.82388	18.7092	0.000347043	0.239113	0.00603194	0.0249601	1	0.0424741
CACNB4	1.63555	0.697149	0.960637	65.5024	11.9009	22.5967	0.00344439	1	0.0234991	0.0249608	1	0.0424741
MECOM	0.263838	0.267651	0.373834	24.7725	25.4937	49.7338	0.26307	1	0.403421	0.0268443	1	0.0455729
IL1R1	0.702992	0.366566	0.510989	55.5479	15.1033	29.3488	0.00970372	1	0.0414252	0.0270659	1	0.0458425
LEFTY1	1.711	0.52546	0.733339	78.2463	7.37979	14.3739	0.000152219	0.107466	0.0041756	0.0275313	1	0.0465227
FEN1	0.457118	0.277453	0.394365	47.3331	17.4376	35.2293	0.0440275	1	0.115223	0.0317964	1	0.0535499
EPOR	0.717567	0.585137	0.834238	33.1502	22.0433	44.8065	0.128519	1	0.247853	0.0318365	1	0.0535499
NFKB1	0.270182	0.176643	0.252331	43.4845	18.5873	37.9282	0.0566115	1	0.138679	0.0328131	1	0.0549842
POLR2H	0.199431	0.141715	0.202279	39.4678	19.9291	40.6031	0.10123	1	0.212037	0.0328399	1	0.0549842
PRKCG	0.323714	0.61017	0.871379	8.47549	30.1122	61.4123	0.929588	1	0.999931	0.0330531	1	0.0552145
FN1	1.28954	0.552326	0.792248	64.066	11.7529	24.1811	0.000695361	0.47076	0.00935086	0.0331989	1	0.0553315
BAP1	0.280498	0.172773	0.247451	46.3469	17.5837	36.0694	0.0440393	1	0.115223	0.033548	1	0.0556987
MED12	0.219172	0.112939	0.161771	55.2388	14.6677	30.0934	0.0140997	1	0.052901	0.0335718	1	0.0556987
NASP	0.138014	0.308109	0.441909	6.15915	30.696	63.1449	0.9999	1	0.999931	0.0341666	1	0.0565569
SIRT4	1.26518	0.772922	1.10979	46.6708	17.4186	35.9106	0.046884	1	0.119459	0.0342852	1	0.0566249
IL11RA	0.568862	0.712995	1.02685	17.1547	26.9489	55.8964	0.584021	1	0.750591	0.035207	1	0.0580161
MMP7	0.82183	0.959784	1.3926	19.1012	26.0521	54.8467	0.385094	1	0.538948	0.0354099	1	0.0582189
BID	0.247134	0.171099	0.247238	40.3199	19.3264	40.3537	0.0909317	1	0.196391	0.0359298	1	0.058941
ITGB7	1.44374	0.734203	1.06256	55.5468	14.3653	30.0879	0.0136109	1	0.0518558	0.0362306	1	0.0593012
FGF1	9.80823e-05	0.790076	1.20261	4.64629e-07	30.1483	69.8517	0.999865	1	0.999931	0.0364605	1	0.059544
CACNA2D1	0.306252	0.253586	0.367662	31.9806	21.9271	46.0923	0.184487	1	0.313929	0.0366899	1	0.0597849
ZBTB32	0.981398	0.702132	1.01801	38.6419	19.7791	41.579	0.109089	1	0.223142	0.0368523	1	0.059812
BMP8A	1.1166	0.845393	1.22613	35.9839	20.6267	43.3895	0.134096	1	0.254922	0.0368704	1	0.059812
CBL	0.331285	0.232885	0.338427	39.4049	19.4729	41.1222	0.0901198	1	0.195796	0.0372806	1	0.0603433
BCL2A1	1.28962	0.879685	1.28202	40.7572	18.9643	40.2785	0.0840148	1	0.186416	0.0381709	1	0.0616476
ITGA7	0.700212	0.777062	1.13863	20.5093	25.2582	54.2325	0.449261	1	0.609838	0.0395982	1	0.0638116
ITGB6	0.667289	0.324259	0.478938	57.1012	13.4834	29.4154	0.0104381	1	0.0437919	0.041871	1	0.0672769
PIK3R5	0.409734	0.336707	0.498338	31.7001	21.4073	46.8926	0.152179	1	0.274976	0.0419328	1	0.0672769
UBE2T	0.819191	0.423579	0.626484	53.9893	14.4347	31.576	0.0122377	1	0.0485518	0.0420514	1	0.0673192
LFNG	0.420107	0.232251	0.344052	50.5988	15.4645	33.9366	0.0274198	1	0.0832187	0.0428107	1	0.0683848
CARD11	0.695147	0.630228	0.934665	27.5499	22.6445	49.8056	0.277117	1	0.4197	0.043229	1	0.0689021
CCNA2	0.958767	0.312119	0.464333	74.5976	7.90567	17.4967	0.000180644	0.126451	0.00425388	0.0438101	1	0.0696762
ACVR1B	0.275025	0.189036	0.282064	39.6153	18.7157	41.669	0.0693279	1	0.161332	0.0445152	1	0.0705652
PRKCB	0.89272	0.686475	1.0226	34.4415	20.3658	45.1927	0.156337	1	0.280407	0.0445624	1	0.0705652
PLA1A	1.19186	0.793417	1.18439	41.141	18.2318	40.6273	0.0816084	1	0.1828	0.0451742	1	0.0713791
FOXL2	1.5879	0.560171	0.840687	71.1872	8.85919	19.9536	0.000830396	0.556365	0.00983061	0.0467124	1	0.0736502
BAX	0.150503	0.146499	0.223095	24.1267	22.86	53.0133	0.214103	1	0.348173	0.0493967	1	0.0776419
NFE2L2	0.214358	0.130966	0.198491	44.8287	16.7337	38.4375	0.035635	1	0.0993254	0.0494568	1	0.0776419
NSD1	0.117184	0.103642	0.157211	27.9169	21.8377	50.2454	0.224691	1	0.361288	0.0497352	1	0.0779114
PRKCA	0.561051	0.543739	0.826459	24.336	22.8574	52.8066	0.349445	1	0.500186	0.0509971	1	0.0797171
GATA3	0.272325	0.506063	0.7749	7.96804	27.5159	64.516	0.842978	1	0.999931	0.0512819	1	0.079991
SOS1	0.173395	0.127065	0.193564	35.9301	19.2947	44.7752	0.13154	1	0.251373	0.0516931	1	0.0804605
SOS2	0.201441	0.0982727	0.150313	55.7168	13.2603	31.0229	0.0127194	1	0.0494455	0.0529944	1	0.0823104
ARNT2	0.387163	0.75675	1.16681	7.19262	27.4793	65.3281	0.882838	1	0.999931	0.0536569	1	0.0831626
RPS27A	0.26246	0.135885	0.208455	52.6633	14.1164	33.2204	0.0191808	1	0.066047	0.0540073	1	0.0832686
FANCL	0.225174	0.141999	0.218202	42.795	17.0188	40.1862	0.0438945	1	0.115223	0.0540792	1	0.0832686
BIRC3	1.35966	0.822376	1.26214	44.8927	16.4232	38.6841	0.0517392	1	0.128906	0.0542158	1	0.0832686
COL24A1	0.922422	0.704312	1.08079	33.8311	19.7236	46.4454	0.160231	1	0.284595	0.0542271	1	0.0832686
BRCA1	0.569544	0.617192	0.94805	20.2219	23.7469	56.0312	0.445178	1	0.606305	0.0543513	1	0.0832686
HES5	1.14306	0.676207	1.03855	45.9673	16.0867	37.946	0.0437739	1	0.115223	0.0544097	1	0.0832686
FBXW7	0.376155	0.202543	0.311534	50.6108	14.6739	34.7153	0.0258832	1	0.0801271	0.0549644	1	0.0839414
CD40	0.326174	0.285022	0.439015	27.9707	21.358	50.6714	0.261996	1	0.403364	0.055546	1	0.0845048
AR	0.652313	0.315458	0.486132	55.8891	13.0707	31.0402	0.0115357	1	0.0473094	0.0555648	1	0.0845048
DKK4	1.3234	0.644047	0.993435	55.5449	13.1553	31.2999	0.00965473	1	0.0414252	0.0557205	1	0.0845655
IGF1R	0.439122	0.201301	0.311076	58.4117	12.275	29.3132	0.00707436	1	0.0361987	0.0564803	1	0.0855407
CAMK2B	0.912779	0.929967	1.44136	22.0676	22.9065	55.0259	0.350462	1	0.50066	0.0570055	1	0.0861574
BRCA2	0.43298	0.629444	0.97767	12.1773	25.7354	62.0872	0.753121	1	0.920902	0.0584631	1	0.0881778
RAC3	0.811611	0.502082	0.781895	43.2749	16.5611	40.164	0.0441952	1	0.115223	0.0590002	1	0.0888044
XRCC4	0.380191	0.451053	0.705412	17.0938	24.0597	58.8465	0.539613	1	0.705945	0.060748	1	0.0912471
PITX2	1.31252	0.642904	1.00686	54.6926	13.1222	32.1852	0.0116186	1	0.0473831	0.0613509	1	0.0919633
IL7R	1.07245	0.797675	1.25022	34.3381	18.9965	46.6654	0.14519	1	0.266882	0.0618352	1	0.0923646
PTTG2	0.518906	0.306506	0.48098	45.2885	15.8012	38.9103	0.0337691	1	0.09592	0.0618716	1	0.0923646
COL4A4	0.91684	0.783947	1.23851	28.1222	20.5606	51.3172	0.158106	1	0.282345	0.0633329	1	0.0943531
TRAF7	0.397346	0.139453	0.219578	70.0009	8.62232	21.3768	0.000874496	0.583289	0.00997472	0.0635192	1	0.0944379
SRSF2	0.379376	0.184794	0.2913	54.7391	12.9878	32.2731	0.0131573	1	0.050819	0.0639829	1	0.0948476
JAG1	0.0817158	0.185454	0.292572	5.27159	27.152	67.5764	0.999893	1	0.999931	0.0640979	1	0.0948476
PRKAR2A	0.155186	0.0878404	0.138609	47.2106	15.126	37.6634	0.0298508	1	0.0871645	0.0641845	1	0.0948476
BMP5	1.27316	0.7448	1.18118	45.3936	15.5349	39.0715	0.0259041	1	0.0801271	0.0656755	1	0.0968547
PDGFB	0.291592	0.695474	1.10331	4.76066	27.0818	68.1575	0.999845	1	0.999931	0.0661007	1	0.0972853
PAK7	0.857631	0.736825	1.16995	27.785	20.5087	51.7063	0.218898	1	0.352749	0.0663737	1	0.0974905
HRAS	0.576341	0.19196	0.305765	71.8188	7.9671	20.2141	0.000605133	0.412701	0.00901525	0.068123	1	0.099859
HMGA2	1.07335	0.682279	1.09125	41.0222	16.5754	42.4024	0.0650319	1	0.154636	0.069665	1	0.101915
GNG7	1.10907	0.649885	1.04007	44.9881	15.4473	39.5646	0.0395157	1	0.106445	0.0698736	1	0.102015
HDAC4	0.271946	0.141341	0.226248	50.961	13.766	35.273	0.0233167	1	0.0753149	0.0702124	1	0.102305
FGF11	0.906826	0.710269	1.14769	31.1017	19.0802	49.8181	0.185145	1	0.314316	0.0740712	1	0.107713
MCM4	0.601213	0.176681	0.285736	76.2056	6.58126	17.2131	0.000224351	0.156149	0.00467933	0.0744981	1	0.108073
MFNG	6.75631e-05	0.525519	0.886833	4.29568e-07	25.989	74.011	0.999883	1	0.999931	0.0746554	1	0.108073
ARID1B	0.0787235	0.0795745	0.128981	21.2489	21.7108	57.0404	0.366467	1	0.520468	0.0747627	1	0.108073
PRLR	0.44243	0.309268	0.504462	35.8589	17.5218	46.6193	0.0738026	1	0.168527	0.0771592	1	0.111317
NUMBL	0.50247	0.275438	0.448505	47.6821	14.3279	37.99	0.0346479	1	0.0976562	0.077522	1	0.111619
TSC1	0.169785	0.0870417	0.14256	50.8176	13.3558	35.8266	0.00963588	1	0.0414252	0.0792257	1	0.113848
PLA2G3	1.89325	0.59579	0.975881	73.275	7.25648	19.4686	0.00043022	0.295131	0.00697912	0.0800757	1	0.114843
MYCN	0.53136	0.834227	1.37368	9.85399	24.2886	65.8574	0.83761	1	0.999931	0.0821247	1	0.117411
CACNA2D4	0.99791	0.591679	0.973764	43.4076	15.26	41.3324	0.0524079	1	0.130128	0.0821877	1	0.117411
COL5A1	1.27506	0.415334	0.685629	71.6718	7.60467	20.7235	8.43798e-05	0.0600784	0.00324196	0.0829336	1	0.118245
MAP3K1	0.365778	0.193107	0.319784	48.9466	13.6422	37.4112	0.021728	1	0.0717711	0.0848389	1	0.120531
FOXO4	0.246728	0.137236	0.227158	46.3598	14.3429	39.2973	0.0377623	1	0.102842	0.0848671	1	0.120531
GZMB	0.844576	1.08576	1.79967	13.902	22.9757	63.1224	0.663356	1	0.834913	0.0852731	1	0.120873
TGFB3	0.570756	0.300411	0.500555	48.8719	13.5391	37.589	0.0074308	1	0.0374102	0.0865557	1	0.122453
IRAK2	3.26381e-05	0.398676	0.69247	1.66847e-07	24.8948	75.1052	0.999854	1	0.999931	0.0883019	1	0.124572
JAK3	0.722651	0.603741	1.00691	27.4768	19.1783	53.3449	0.252048	1	0.390648	0.0883948	1	0.124572
PLCG2	0.44719	0.387902	0.650822	25.8365	19.44	54.7235	0.232552	1	0.369098	0.0904532	1	0.127082
SOST	0.402204	0.439626	0.736803	18.0159	21.5244	60.4597	0.501817	1	0.66484	0.0905238	1	0.127082
FGF9	0.407025	0.805417	1.35529	6.24891	24.4683	69.2827	0.992307	1	0.999931	0.0918083	1	0.128637
ATR	0.184485	0.0888761	0.149612	52.9166	12.2812	34.8022	0.0121102	1	0.0483086	0.0927065	1	0.12946
ARID2	0.109646	0.107458	0.181001	21.3422	20.499	58.1588	0.375331	1	0.529964	0.0927503	1	0.12946
CALML3	0.714772	0.757888	1.27778	18.7968	21.1329	60.0703	0.476958	1	0.638862	0.093463	1	0.130206
RAC1	0.436924	0.0839188	0.141844	87.5441	3.22948	9.22643	2.94063e-06	0.00214078	0.000715553	0.0949535	1	0.132031
GNG12	0.273364	0.117954	0.200836	57.9393	10.7875	31.2733	0.00286219	1	0.0221529	0.0980003	1	0.136008
MSH2	0.238455	0.112261	0.191469	53.5797	11.8754	34.5449	0.0149011	1	0.0546623	0.0995364	1	0.137878
SP1	0.142306	0.1098	0.187519	30.0148	17.8686	52.1166	0.179553	1	0.309137	0.0998267	1	0.138018
FASLG	1.48486	0.574972	0.982124	62.995	9.44563	27.5594	0.00294134	1	0.0221529	0.100232	1	0.138317
FGF22	1.73026	0.518386	0.891318	73.794	6.62374	19.5823	0.000270775	0.187376	0.00506836	0.103642	1	0.142752
DDB2	0.291635	0.190548	0.328795	37.0648	15.8231	47.1121	0.0935359	1	0.200238	0.105368	1	0.144736
CACNB3	0.701217	0.472721	0.815789	35.6132	16.1851	48.2017	0.119178	1	0.235134	0.105602	1	0.144736
RAD52	0.484639	0.20446	0.352955	58.5349	10.4183	31.0468	0.00552332	1	0.0318507	0.105677	1	0.144736
HDAC2	0.252763	0.101177	0.176356	60.7153	9.72821	29.5565	0.00483802	1	0.0291881	0.111011	1	0.151757
COL1A2	1.4045	0.43724	0.763623	71.8121	6.95976	21.2282	6.11441e-05	0.0439015	0.00305685	0.111388	1	0.151988
HSPA6	0.662456	0.463345	0.808781	33.5597	16.4177	50.0226	0.143236	1	0.266024	0.1117	1	0.152129
NTF3	0.972661	0.713664	1.2532	31.2658	16.8319	51.9023	0.173772	1	0.302753	0.11493	1	0.156237
HPGD	0.304027	0.481932	0.85181	8.80083	22.1141	69.0851	0.803809	1	0.974719	0.116681	1	0.158322
SHC2	0.503955	0.215016	0.378974	57.2233	10.4168	32.36	0.0082424	1	0.0390711	0.117145	1	0.158656
IL12RB2	0.532348	0.7829	1.38306	10.0882	21.8189	68.0929	0.818635	1	0.991051	0.117615	1	0.158997
IKBKB	0.417793	0.132815	0.235686	70.4576	7.12034	22.422	0.000689276	0.467329	0.00935086	0.120983	1	0.163173
IL15	0.271987	0.473381	0.842223	7.34329	22.2442	70.4125	0.932996	1	0.999931	0.121151	1	0.163173
SSX1	0.436002	0.521506	0.928707	14.3517	20.5327	65.1156	0.600135	1	0.767247	0.122035	1	0.164062
RELA	0.340222	0.140939	0.251319	58.2318	9.99304	31.7751	0.00524615	1	0.0308846	0.123623	1	0.165891
CSF3	0.539814	0.467672	0.835224	24.1281	18.11	57.7619	0.307643	1	0.451166	0.124284	1	0.166472
IL22RA1	0.947251	0.60507	1.08332	36.8194	15.023	48.1575	0.0955888	1	0.202848	0.125928	1	0.167893
H2AFX	0.465232	0.148227	0.265475	70.0708	7.11294	22.8162	0.000256798	0.177961	0.00493323	0.126003	1	0.167893
PLCE1	0.986751	0.459835	0.823265	52.267	11.3505	36.3825	0.0155953	1	0.0566396	0.126035	1	0.167893
RPS6KA5	0.366928	0.155837	0.281288	56.5593	10.202	33.2387	0.0084893	1	0.0399819	0.130882	1	0.174033
COL3A1	1.40538	0.456544	0.830057	68.758	7.25613	23.9858	0.000118809	0.084117	0.00377091	0.134604	1	0.178657
PPP2R2C	2.97921	0.455979	0.832612	90.7828	2.12662	7.09063	4.05475e-07	0.000295997	0.000295997	0.137919	1	0.182724
CCNB3	1.45307	0.761798	1.39798	45.4448	12.4909	42.0643	0.025684	1	0.0801271	0.140509	1	0.185818
COL1A1	1.88872	0.581655	1.07181	70.578	6.69368	22.7284	6.98721e-05	0.0499585	0.00318791	0.142925	1	0.188672
IGFBP3	0.307887	0.245788	0.454556	26.1987	16.6963	57.105	0.240956	1	0.37909	0.145192	1	0.191318
HELLS	0.663846	0.267867	0.497663	57.9771	9.43976	32.5832	0.00509577	1	0.0304911	0.14851	1	0.195338
IL10	0.936233	0.704038	1.32027	28.1363	15.9108	55.953	0.217263	1	0.351668	0.154198	1	0.202454
MLH1	0.207677	0.0837088	0.158162	57.39	9.32399	33.286	0.00298658	1	0.0221529	0.159134	1	0.208454
FZD2	1.20947	0.500822	0.946127	56.0725	9.6145	34.313	0.00865572	1	0.0401396	0.159339	1	0.208454
HSPA1A	0.999088	0.373722	0.707879	60.9039	8.52185	30.5742	0.0035055	1	0.0236946	0.16108	1	0.210355
MDC1	0.168939	0.0765045	0.14501	51.4973	10.5608	37.9419	0.0159839	1	0.0574789	0.161493	1	0.210517
IL7	0.996642	0.626676	1.19626	35.2601	13.9409	50.799	0.109469	1	0.223219	0.165974	1	0.215974
BNIP3	0.27513	0.136779	0.262076	46.4144	11.4714	42.1142	0.0132672	1	0.0509738	0.168151	1	0.218416
RB1	0.104392	0.0721345	0.139529	30.638	14.6288	54.7332	0.164138	1	0.290124	0.174714	1	0.226539
COL5A2	1.24837	0.344321	0.668233	73.3889	5.58305	21.0281	3.5006e-05	0.0252043	0.00213001	0.177249	1	0.229418
EFNA2	1.32048	0.461513	0.898085	63.1027	7.70822	29.1891	0.00221536	1	0.0210028	0.179297	1	0.231659
GRIN2B	0.900638	0.579737	1.13856	33.1953	13.7543	53.0504	0.129562	1	0.248895	0.185254	1	0.238931
IL13	0.871108	0.544515	1.07222	34.4144	13.4467	52.139	0.111049	1	0.224559	0.187131	1	0.240928
CACNG4	1.37107	0.330438	0.651001	77.9099	4.52541	17.5647	8.13475e-05	0.0580008	0.00324196	0.188	1	0.24162
IL1A	0.820532	0.634381	1.26011	25.2768	15.1089	59.6143	0.254228	1	0.393192	0.192927	1	0.247516
NTRK1	1.36941	0.562955	1.12202	54.3382	9.18299	36.4788	0.00916619	1	0.0403387	0.196039	1	0.251068
IL3	0.783234	0.548663	1.09672	28.9738	14.2178	56.8084	0.187467	1	0.316785	0.197563	1	0.252576
IDH1	0.588654	0.210267	0.421384	60.9748	7.77986	31.2453	0.00324357	1	0.0227674	0.200044	1	0.25513
IL12B	0.702038	0.587148	1.17866	22.1325	15.4812	62.3863	0.339266	1	0.490424	0.200259	1	0.25513
DLL1	0.000112016	0.435135	0.875933	1.31169e-06	19.7933	80.2067	0.999867	1	0.999931	0.201897	1	0.256767
HOXA11	1.14095	0.480223	0.965775	52.808	9.35514	37.8369	0.0125839	1	0.0493885	0.202494	1	0.25708
TSHR	0.672017	0.437024	0.880128	31.8656	13.4764	54.658	0.144748	1	0.266834	0.203029	1	0.257312
TSLP	1.30349	0.614595	1.23928	47.032	10.4558	42.5123	0.0171275	1	0.0609697	0.204273	1	0.258438
RPA3	1.40448	0.350144	0.719909	75.4779	4.69116	19.8309	0.000154999	0.109274	0.0041756	0.218941	1	0.27621
CDC25C	1.55787	0.548724	1.12859	60.6468	7.52412	31.829	0.00279087	1	0.0221529	0.219077	1	0.27621
HSP90B1	0.0905318	0.138934	0.287223	7.4512	17.5485	75.0003	0.783706	1	0.951923	0.220606	1	0.27766
DKK1	0.964126	0.616287	1.28701	31.3425	12.8066	55.8509	0.140837	1	0.263618	0.229811	1	0.288748
PRKACG	1.40032	0.477982	0.998621	61.5356	7.16959	31.2948	0.00225205	1	0.0210769	0.230869	1	0.289578
COL4A3	1.26875	0.570235	1.19242	47.9551	9.68695	42.3579	0.022182	1	0.0726138	0.231292	1	0.289611
PLA2G4C	0.49303	0.369455	0.774104	24.834	13.9451	61.2208	0.247267	1	0.386059	0.232025	1	0.290031
FZD8	0.678169	0.508016	1.07601	24.5185	13.7585	61.723	0.208988	1	0.342834	0.240572	1	0.300201
PRKX	0.514296	0.370264	0.788875	25.8321	13.3893	60.7786	0.240836	1	0.37909	0.244641	1	0.304757
STAT4	0.933871	0.428169	0.923216	45.7138	9.60956	44.6767	0.0258315	1	0.0801271	0.254835	1	0.316916
CD19	1.6704	0.767	1.66456	45.3748	9.56682	45.0583	0.0244215	1	0.0778502	0.259943	1	0.322719
FGF20	1.38413	0.500815	1.09285	57.0023	7.46267	35.5351	0.00579588	1	0.0322976	0.264342	1	0.327622
PPP3CC	0.571997	0.214182	0.468092	55.2516	7.74686	37.0016	0.00765456	1	0.0380124	0.265505	1	0.328506
IL20RB	1.776	0.2963	0.648281	86.127	2.39728	11.4758	2.56441e-06	0.00186945	0.000715553	0.266815	1	0.329568
PLA2G5	0.972296	0.446997	0.992049	44.3971	9.38353	46.2194	0.0330668	1	0.0946619	0.27736	1	0.342014
DLL3	1.15876	0.501519	1.11453	47.3386	8.86751	43.7939	0.0220989	1	0.0726138	0.278533	1	0.342882
PTPRR	1.48681	0.449025	1.00376	64.642	5.8958	29.4622	0.00127255	0.842428	0.0134632	0.283641	1	0.348582
GDF6	0.796313	0.633609	1.42869	20.6101	13.0483	66.3416	0.339952	1	0.490444	0.288767	1	0.354286
NKD1	0.000382504	0.498317	1.0992	1.00449e-05	17.0484	82.9516	0.999849	1	0.999931	0.290906	1	0.356311
GNAS	0.31593	0.140233	0.316318	45.4652	8.95773	45.5771	0.00901357	1	0.0401396	0.291616	1	0.356583
RIN1	0.250597	0.260574	0.589315	13.1381	14.205	72.6568	0.459816	1	0.621602	0.293288	1	0.357143
CDK4	0.152151	0.0691358	0.156417	44.1827	9.12236	46.6949	0.0205353	1	0.0681399	0.293321	1	0.357143
SHC4	1.7522	0.623785	1.41126	56.3241	7.1383	36.5376	0.00289821	1	0.0221529	0.293542	1	0.357143
GRIN1	1.9208	0.468627	1.0798	72.6983	4.32727	22.9744	0.000249293	0.17301	0.00491849	0.308051	1	0.374171
ITGA8	0.666579	0.45908	1.08386	24.2825	11.5177	64.1997	0.243102	1	0.381645	0.325992	1	0.395306
EFNA1	0.583738	0.19919	0.473101	56.3921	6.56628	37.0417	0.0056463	1	0.0322015	0.332314	1	0.402295
AXIN2	0.551412	0.149401	0.354916	67.218	4.93447	27.8475	0.0006722	0.457096	0.00935086	0.332858	1	0.402295
PPP2CB	0.326133	0.0546676	0.130838	84.1013	2.36304	13.5357	6.33101e-06	0.00459632	0.000924328	0.339118	1	0.409184
IL2RB	1.18379	0.52377	1.26715	42.7066	8.36039	48.933	0.0364721	1	0.10047	0.346797	1	0.417759
MPL	0.532059	0.47121	1.15995	15.297	11.9982	72.7048	0.526051	1	0.690679	0.357425	1	0.429852
MAPK3	0.348627	0.0612713	0.151466	81.9909	2.53255	15.4766	1.32567e-05	0.00961113	0.00159257	0.365549	1	0.4389
IL1R2	1.63766	0.506155	1.26219	59.1877	5.65392	35.1584	0.00330494	1	0.0229772	0.372117	1	0.446051
PPP3CA	0.358271	0.123792	0.31167	53.3003	6.36346	40.3363	0.00812567	1	0.0390246	0.379758	1	0.454464
CDC25A	1.42315	0.424606	1.0942	59.5181	5.29813	35.1838	0.00291005	1	0.0221529	0.398882	1	0.476569
RAD51	1.44752	0.529992	1.37492	49.1096	6.58347	44.307	0.0143485	1	0.052901	0.403868	1	0.481739
CASP12	1.16151	0.474875	1.24469	43.1868	7.21881	49.5944	0.0291084	1	0.0856819	0.4121	1	0.490755
CACNG6	0.469513	0.476933	1.26732	10.7323	11.0742	78.1935	0.701414	1	0.870804	0.417321	1	0.496163
THBS1	0.32392	0.17715	0.468901	29.4586	8.81086	61.7305	0.13489	1	0.255683	0.419142	1	0.497519
GRIN2A	0.858848	0.480782	1.28028	28.2842	8.86354	62.8522	0.151391	1	0.274233	0.423837	1	0.502275
HDAC6	0.174916	0.0659671	0.175656	46.4962	6.61322	46.8906	0.0202631	1	0.0678536	0.424643	1	0.502414
DKK2	0.249646	0.285277	0.766222	8.52806	11.1361	80.3358	0.726332	1	0.894135	0.432476	1	0.510854
PROM1	1.9965	0.634543	1.71821	54.2986	5.48497	40.2165	0.00650445	1	0.0346587	0.438419	1	0.517037
WT1	1.13413	0.509183	1.39032	36.9772	7.45336	55.5695	0.0622172	1	0.149896	0.444051	1	0.522104
DUSP8	0.602272	0.121377	0.330754	74.5039	3.026	22.4701	0.000104117	0.0738187	0.00345478	0.444277	1	0.522104
MCM2	1.52523	0.320802	0.875452	72.7964	3.22045	23.9831	0.000164462	0.115616	0.0041756	0.445365	1	0.522104
AKT2	0.169501	0.0716966	0.195331	39.8897	7.13693	52.9734	0.0246185	1	0.0781371	0.445576	1	0.522104
MAP3K12	0.958801	0.301899	0.836093	53.7761	5.33156	40.8923	0.00685025	1	0.0357192	0.456196	1	0.533182
EIF4EBP1	0.427081	0.0898851	0.248502	72.314	3.20315	24.4828	7.8946e-05	0.0563674	0.00324196	0.456492	1	0.533182
ERCC6	0.118024	0.0852355	0.24258	17.4033	9.07684	73.5198	0.421442	1	0.579384	0.472526	1	0.551028
FGF23	1.21597	0.374396	1.06127	53.8638	5.10641	41.0298	0.00425001	1	0.0275248	0.475604	1	0.553734
CDKN2A	0.543431	0.444645	1.27009	14.0217	9.38723	76.5911	0.451586	1	0.61161	0.482465	1	0.560827
ALK	1.18564	0.440526	1.27649	43.5319	6.00957	50.4586	0.0273915	1	0.0832187	0.490559	1	0.569329
FANCE	0.993574	0.353382	1.03795	45.0894	5.7038	49.2068	0.01778	1	0.0621023	0.50205	1	0.581276
CACNA2D2	4.73793e-05	0.413994	1.14633	1.51117e-07	11.5378	88.4622	0.999833	1	0.999931	0.502445	1	0.581276
CALML6	1.35118	0.384208	1.13384	56.0216	4.52965	39.4487	0.00377761	1	0.0250696	0.505718	1	0.584136
NUPR1	0.430178	0.0790137	0.2352	75.0371	2.53154	22.4314	6.2812e-05	0.0449734	0.00305685	0.512892	1	0.591487
NOG	0.471144	0.277668	0.835817	22.2496	7.72801	70.0224	0.270732	1	0.412598	0.515893	1	0.594009
FANCB	1.05525	0.399435	1.20214	40.9656	5.86956	53.1648	0.0275286	1	0.0832187	0.520683	1	0.59858
PTPN5	0.661115	0.395991	1.20831	21.2802	7.6347	71.0851	0.273889	1	0.41654	0.52743	1	0.605384
SHC1	0.287667	0.0643591	0.197318	65.7658	3.29184	30.9424	0.000524253	0.359113	0.00831966	0.534653	1	0.61271
WNT7A	1.07703	0.375925	1.16039	43.8097	5.33721	50.8531	0.0247605	1	0.0782473	0.537571	1	0.615089
NBN	0.260529	0.0688288	0.215731	56.9651	3.97591	39.059	0.00304693	1	0.0222426	0.549986	1	0.628309
HNF1A	1.24132	0.331468	1.04401	56.222	4.00883	39.7692	0.00314003	1	0.0226953	0.553737	1	0.630861
FGF12	1.68589	0.343579	1.08156	68.8182	2.85824	28.3235	0.000237512	0.165071	0.00481622	0.553947	1	0.630861
PDGFC	0.520979	0.129402	0.407326	59.7736	3.68765	36.5387	0.000674512	0.457993	0.00935086	0.556006	1	0.632219
RXRG	1.32232	0.351856	1.12116	55.8755	3.95619	40.1683	0.00401954	1	0.0264348	0.561232	1	0.637168
RFC4	0.258839	0.0779294	0.252168	49.0253	4.44389	46.5308	0.00857904	1	0.0401396	0.572902	1	0.649408
FGF5	0.913389	0.285209	0.926014	47.0513	4.58762	48.3611	0.0139693	1	0.0528374	0.574031	1	0.649678
PLA2G4E	0.67534	0.269275	0.884602	34.786	5.53036	59.6836	0.0693949	1	0.161332	0.580377	1	0.655844
RASGRF2	0.792605	0.472459	1.5698	18.9467	6.73209	74.3212	0.3464	1	0.49778	0.584258	1	0.659209
DUSP2	1.31283	0.399188	1.33849	46.9058	4.33674	48.7575	0.0117232	1	0.0475442	0.596819	1	0.672343
WNT2B	1.01485	0.230933	0.775545	61.1328	3.16554	35.7016	0.00116988	0.776797	0.0127464	0.598217	1	0.672879
NPM2	3.58107e-05	0.211946	0.649799	2.7451e-07	9.61581	90.3842	0.999888	1	0.999931	0.602979	1	0.677192
IL24	0.680205	0.264102	0.899757	34.4771	5.19749	60.3255	0.0709765	1	0.164485	0.604337	1	0.677675
CHEK1	0.60496	0.372772	1.28574	16.9586	6.43907	76.6024	0.372944	1	0.527615	0.612033	1	0.685252
GATA1	1.55685	0.220848	0.761579	79.4017	1.5978	19.0005	1.52712e-05	0.0110564	0.00159257	0.615754	1	0.688362
WNT5A	1.10459	0.19984	0.691769	70.1782	2.29702	27.5247	0.000194792	0.13616	0.00433356	0.617952	1	0.689763
HIST1H3G	0.871858	0.402843	1.40873	26.1489	5.58257	68.2685	0.169279	1	0.297516	0.619722	1	0.690682
PAX8	1.17063	0.25735	0.899019	61.0457	2.95026	36.004	0.000848395	0.566728	0.00983061	0.624783	1	0.695261
FGF4	1.01459	0.342793	1.2459	38.1374	4.35347	57.5092	0.0314427	1	0.090724	0.649027	1	0.721141
IL11	1.49187	0.256381	0.936471	70.2463	2.0746	27.6791	0.000201837	0.14068	0.00433356	0.651045	1	0.722283
PRKAR2B	0.835359	0.137307	0.502609	71.9932	1.94504	26.0618	3.50139e-05	0.0252043	0.00213001	0.654977	1	0.725504
CRLF2	0.705213	0.263099	0.975317	32.7664	4.56066	62.6729	0.0829244	1	0.185122	0.655935	1	0.725504
FGF17	1.17333	0.300875	1.11489	50.7969	3.34017	45.863	0.00789679	1	0.0386222	0.658092	1	0.726788
FANCA	1.4158	0.317716	1.19065	56.8959	2.8652	40.2389	0.00290679	1	0.0221529	0.665232	1	0.733564
BAMBI	0.843699	0.360909	1.36107	26.4168	4.83393	68.7493	0.0917546	1	0.197584	0.677726	1	0.746214
BMP7	1.05452	0.389391	1.52484	30.9858	4.225	64.7892	0.0975488	1	0.205811	0.686517	1	0.754755
GNG4	0.847249	0.308958	1.21228	31.4438	4.18131	64.3749	0.0870738	1	0.191371	0.68883	1	0.756159
TNN	1.07999	0.362715	1.43972	34.603	3.90307	61.4939	0.0410704	1	0.109421	0.701096	1	0.767563
POLD4	0.260728	0.0544122	0.217697	57.4478	2.50201	40.0501	0.00253274	1	0.0221529	0.701321	1	0.767563
SUV39H2	0.334687	0.0762457	0.307209	52.7861	2.73952	44.4744	0.00547198	1	0.0318507	0.704561	1	0.769954
CXXC4	1.15085	0.278148	1.20247	46.5086	2.71673	50.7747	0.0127339	1	0.0494455	0.739011	1	0.806164
SMC1B	1.01325	0.252182	1.09332	44.9189	2.78241	52.2987	0.0163464	1	0.0584945	0.739904	1	0.806164
GNGT1	0.775718	0.180477	0.801918	47.1072	2.54989	50.3429	0.0119935	1	0.0481058	0.751263	1	0.81732
FGF8	0.258591	0.0850747	0.428708	25.9286	2.80643	71.265	0.155217	1	0.279774	0.797651	1	0.866496
WNT16	0.350349	0.236309	1.29083	6.65342	3.02692	90.3197	0.867569	1	0.999931	0.808294	1	0.876753
CCNE1	0.768344	0.234667	1.2237	27.5496	2.56984	69.8806	0.12868	1	0.247853	0.81031	1	0.877635
SMO	0.457051	0.170566	0.871263	20.9506	2.91777	76.1316	0.186094	1	0.315194	0.815376	1	0.881814
KDM6A	0.221536	0.0349725	0.187971	57.3114	1.42826	41.2604	0.00205018	1	0.0199551	0.825692	1	0.890781
IL5RA	1.31376	0.22615	1.20949	53.2708	1.57853	45.1507	0.00283652	1	0.0221529	0.826108	1	0.890781
WNT7B	0.96059	0.235634	1.27974	35.2728	2.12246	62.6047	0.0469653	1	0.119459	0.827562	1	0.891032
BIRC7	1.11292	0.215303	1.18396	46.1006	1.72536	52.174	0.0109322	1	0.04518	0.832698	1	0.895242
FZD9	1.081	0.179309	1.04707	50.8718	1.39968	47.7285	0.00578066	1	0.0322976	0.850052	1	0.912555
CREB3L1	0.589317	0.104592	0.715087	39.9381	1.258	58.8039	0.0109546	1	0.04518	0.899397	1	0.963495
LAMB4	0.691873	0.128891	0.952107	34.1479	1.18511	64.667	0.0550091	1	0.135208	0.900571	1	0.963495
DTX3	0.153761	0.0365807	0.277679	23.1593	1.3108	75.5299	0.192315	1	0.322736	0.901462	1	0.963495
IBSP	1.45994	0.112599	0.870276	73.4598	0.436967	26.1032	6.13386e-05	0.0439797	0.00305685	0.913213	1	0.974628
CDK2	0.298996	0.0440609	0.363087	40.0582	0.869895	59.0719	0.0200422	1	0.067423	0.92324	1	0.98389
FANCC	0.86352	0.119021	1.0108	41.8552	0.795156	57.3497	0.018845	1	0.0655087	0.92501	1	0.984341
INHBA	1.01145	0.167718	1.35482	35.4397	0.974447	63.5858	0.0143445	1	0.052901	0.937224	1	0.995885
CREB3L3	0.211716	0.058118	0.579571	11.6697	0.87937	87.451	0.493271	1	0.655898	0.949305	1	0.999953
IFNA17	0.601556	0.0676909	1.24354	18.918	0.239543	80.8425	0.211032	1	0.344861	0.991199	1	0.999953
IL22RA2	0.469032	0.0354237	0.956312	19.3692	0.110483	80.5203	0.198828	1	0.329014	0.999589	1	0.999953
CDC7	1.7309	0.000143597	1.21691	66.922	4.60594e-07	33.078	0.00016588	0.116448	0.0041756	0.999824	1	0.999953
IL13RA2	1.13436	8.17276e-05	1.29885	43.2703	2.24609e-07	56.7297	0.00444748	1	0.0275248	0.999831	1	0.999953
FGF21	1.4795	0.000144218	0.998964	68.686	6.52644e-07	31.314	0.00010201	0.0724269	0.00345478	0.999835	1	0.999953
FGF19	0.815061	0.000351484	1.08886	35.9108	6.67812e-06	64.0892	0.0288043	1	0.0853929	0.999836	1	0.999953
PRL	1.03668	7.9677e-05	1.13736	45.3791	2.68058e-07	54.6209	0.00522096	1	0.0308846	0.999838	1	0.999953
PKMYT1	1.41378	7.0691e-05	1.09949	62.3127	1.5579e-07	37.6873	0.000161245	0.113516	0.0041756	0.999841	1	0.999953
IL23A	1.02999	5.2818e-05	1.3289	37.5285	9.8687e-08	62.4715	0.00644375	1	0.0346587	0.999841	1	0.999953
CDKN2D	0.537199	6.9297e-05	0.954508	24.0552	4.00283e-07	75.9448	0.0959533	1	0.203032	0.999842	1	0.999953
CREBBP	1.21562	7.03353e-05	1.06491	56.5797	1.89414e-07	43.4203	0.000422613	0.290335	0.00697912	0.999844	1	0.999953
HSPA2	1.14059	8.02981e-05	1.01028	56.0366	2.7773e-07	43.9634	0.000704539	0.476268	0.00935086	0.999844	1	0.999953
CSF2	0.924204	5.03301e-05	0.987662	46.6845	1.3845e-07	53.3155	0.0015946	1	0.0161674	0.999845	1	0.999953
RASGRP1	1.67549	0.00061064	1.56682	53.3477	7.08603e-06	46.6523	0.002147	1	0.0206225	0.999846	1	0.999953
SOCS1	1.02694	0.000202543	1.02921	49.8898	1.94069e-06	50.1102	0.00449178	1	0.0275546	0.999849	1	0.999953
CEBPE	1.08776	0.000401311	1.00284	54.0554	7.35763e-06	45.9446	0.00268954	1	0.0221529	0.99985	1	0.999953
IFNA2	0.67391	0.000106911	1.32626	20.5211	5.16464e-07	79.4789	0.143175	1	0.266024	0.999852	1	0.999953
IL19	0.566427	7.02782e-05	1.05178	22.4821	3.4609e-07	77.5179	0.109854	1	0.223381	0.999853	1	0.999953
BRIP1	0.657513	2.41063e-05	0.80295	40.1395	5.39542e-08	59.8605	0.00243625	1	0.0221529	0.999854	1	0.999953
HHIP	0.381499	0.000193948	1.15697	9.80662	2.53456e-06	90.1934	0.609573	1	0.776593	0.999855	1	0.999953
ETV7	0.543261	0.000260879	1.34719	13.9869	3.2254e-06	86.0131	0.419615	1	0.577961	0.999855	1	0.999953
EPO	0.585657	6.66508e-05	1.17721	19.8399	2.56958e-07	80.1601	0.126589	1	0.245771	0.999858	1	0.999953
E2F1	0.698529	3.15245e-05	0.938763	35.6365	7.25811e-08	64.3635	0.00469583	1	0.0285663	0.999858	1	0.999953
WNT10A	1.5193	0.000141889	1.27553	58.6561	5.11592e-07	41.3439	0.000717326	0.484195	0.00935086	0.99986	1	0.999953
C19orf40	0.603095	8.3688e-05	1.07079	24.0825	4.63721e-07	75.9175	0.109126	1	0.223142	0.999863	1	0.999953
CACNG1	1.44379	0.000109864	1.39562	51.696	2.9934e-07	48.304	0.0019369	1	0.0191072	0.999865	1	0.999953
POLD1	1.50949	0.000141445	1.14379	63.526	5.5778e-07	36.474	0.000288608	0.199428	0.00526709	0.999866	1	0.999953
PPP3R2	0.52657	3.36489e-05	0.897625	25.6024	1.04547e-07	74.3976	0.035354	1	0.0992631	0.99987	1	0.999953
NODAL	0.8672	6.0562e-05	1.18624	34.8293	1.69866e-07	65.1707	0.0103364	1	0.0436619	0.999872	1	0.999953
CBLC	0.702367	4.67855e-05	1.10537	28.7622	1.2762e-07	71.2378	0.0258686	1	0.0801271	0.999873	1	0.999953
AMER1	0.459646	1.88435e-05	0.526997	43.2054	7.26127e-08	56.7946	0.00274668	1	0.0221529	0.999873	1	0.999953
PRMT8	0.666345	4.25e-05	1.04631	28.8549	1.17382e-07	71.1451	0.0283268	1	0.085097	0.999874	1	0.999953
IFNA7	0.528608	6.39701e-05	0.969383	22.9201	3.35664e-07	77.0799	0.0949157	1	0.202007	0.999876	1	0.999953
PRKAR1B	0.360491	0.000151033	0.889463	14.1085	2.47649e-06	85.8915	0.377378	1	0.530802	0.999876	1	0.999953
MLLT3	0.708799	2.80566e-05	0.814779	43.0775	6.74957e-08	56.9225	0.00268652	1	0.0221529	0.999877	1	0.999953
TTK	0.634005	4.76573e-05	1.02796	27.557	1.55706e-07	72.443	0.0449112	1	0.116259	0.999881	1	0.999953
FANCG	0.43481	7.17424e-05	0.556799	37.8812	1.03128e-06	62.1188	0.0271982	1	0.0832187	0.999884	1	0.999953
PTCRA	0.364654	6.27666e-05	0.760453	18.6953	5.53895e-07	81.3047	0.211168	1	0.344861	0.999887	1	0.999953
POLE2	0.247105	1.90339e-05	0.466089	21.9406	1.30179e-07	78.0594	0.0879069	1	0.191558	0.999887	1	0.999953
CCNB1	0.740551	2.10227e-05	0.418794	75.7685	6.10599e-08	24.2315	4.86419e-06	0.00353626	0.000887714	0.999892	1	0.999953
RAD50	0.126197	6.80602e-06	0.193401	29.8629	8.68595e-08	70.1371	0.0485612	1	0.122173	0.999936	1	0.999953
POLR2D	0.159493	8.10765e-06	0.156334	51.0002	1.31788e-07	48.9998	0.00321619	1	0.0227674	0.999953	1	0.999953
